# Supplementary material for: Mesorhizobium salmacidum sp. nov. and Mesorhizobium argentiipisi sp. nov. are symbionts of the dry-land forage legumes Lessertia diffusa and Calobota sericea
Source: Antonie Van Leeuwenhoek. 2025 Feb 12;118(3):54. doi: 10.1007/s10482-025-02063-2 (PMC11814006; doi:10.1007/s10482-025-02063-2)
Supplement: Supplementary file 8 — Supplementary file8 (XLSX 83 KB) [file 10482_2025_2063_MOESM8_ESM.xlsx]

## Sheet: Supplementary Table S1
Supplementary Table S1 Accession numbers of Mesorhizobium reference strains and Bradyrhizobium outgroup strains used in this study.
Strain	atpD	glnII	recA	dnaK	rpoB	References
M. albiziae	DQ311090.1	DQ311091.1	EU249396.1	FM164390.1	FJ393286.1	[1]
M. amorphae	AY688600.1	EU518372.1	AY688612.1	KP251288.1	NZ_AGSN01000102.1	[2]
M. camelthorni	JN202304.1	JN202308.1	GU220798.1	EU722460.1	NZ_JAAKZF010000080.1	[3]
M. caraganae	EU249379.1	EU249384.1	EU249394.1	KP251355.1	FJ393287.1	[4]
M. chacoense	AY493460.1	AY494791.1	AB253230.1	AM062697.1	FJ393294.1	[5]
M. ciceri	NZ_CP015064.1	AF169580.1	AB253227.1	AY752740.1	LM654064.1	[6]
M. delmotii	KP242303.1	KP300785.1	KP150570.1	KP300773.1	NZ_FUIG01000047.1	[7]
M. ephedrae	NZ_PYK01000037.1	NZ_PYK01000001.1	PYK01000001.1	NZ_PYK01000015.1	NZ_PYK01000042.1	[8]
M. erdmanii	AJ294393.1	KM192341.1	AJ294371.1	NZ_AAE01000014.1	LT614678.1	[9]
M. gobiense	EF549409.1	EF549451.1	EF549481.1	FN297815.1	FJ393289.1	[10]
M. hawassense	JQ972740.1	JQ972726.1	GQ848025.1	NZ_QMBP01000006.1	GQ847869.1	[11]
M. helmanticense	KU058831.1	K943562.1	KU058839.1	NZ_PZJ01000057.1	NZ_PZJ01000079.1	[12]
M. huakuii	KP251033.1	MT127837.1	AB253225.1	KP251339.1	GQ847883.1	[13]
M. hungaricum	NZ_MDEO01000036.1	n.a	NZ_MDEO01000035.1	NZ_MDEO01000036.1	NZ_MDEO01000035.1	[14]
M. jarvisii	NZ_CP033507.1	KM192340.1	KM192345.1	AY752741.1	NZ_QZA01000018.1	[9]
M. kowhaii	NZ_MZV01000076.1	KC237621.1	KC237674.2	NZ_MZV01000032.1	KJ450972.1	[15]
M. loti	NZ_QGGH01000001	NZ_QGGH01000001	NZ_QGGH01000001	NZ_QGGH01000001	NZ_QGGH01000001	[16]
M. japonicum	NC_002678.2	NC_002678.2	NC_002678.2	NC_002678.2	NC_002678.2	[17]
M. mediterraneum	AM418768.1	KP251383.1	AB253231.1	AM182119.1	AM295350.1	[18]
M. muleiense	HQ316724.1	HQ316739.1	HQ316782.1	NZ_FNEE01000003.1	NZ_FNEE01000002.1	[19]
M. neociceri	NZ_JACDTY010000024.1	HG323930.1	NZ_JACDTY010000003.1	NZ_JACDTY010000011.1	NZ_JACDTY010000042.1	[20]
M. plurifarium	AY785350.1	EU249386.1	AB253232.1	CCND01000024.1	FJ393278.1	[21]
M. prunaredense	KP242302.1	KP300784.1	KP150569.1	KP300772.1	FTPD01000035.1	[7]
M. qingshengii	JQ339818.1	JQ339851.1	JQ339757.1	NZ_FMM01000003.1	NZ_FMM01000040.1	[22]
M. robiniae	GQ856506.1	JN202309.1	GQ856501.1	KP311676.1	KU216643.1	[23]
M. sangaii	JN129437.1	EU514538.1	JN129442.1	NZ_JACHEF010000002.1	NZ_JACHEF010000019.1	[24]
M. septentrionale	DQ659498.1	EU249387.1	DQ444304.1	KP251365.1	KP252128.1	[25]
M. silamurunense	NZ_JHQR01000433.1	NZ_JHQR01000433.1	NZ_JHQR01000433.1	NZ_JHQR01000433.1	NZ_JHQR01000433.1	[26]
M. soli	NZ_PYL01000003.1	KM188060.1	KM188061.1	NZ_PYL01000003.1	NZ_PYL01000001.1	[27]
M. sophorae	NZ_NNRI01000007.1	KC237651.1	KC237704.2	NZ_NNRI01000007.1	KJ450963.1	[15]
M. tamadayense	FN563969.1	AM491627.1	HE608972.1	HE608974.1	NZ_RQT01000083.1	[28]
M. tarimense	EF549410.1	EF549452.1	EF549482.1	FN297816.1	FJ393288.1	[10]
M. temperatum	DQ659499.1	KP251424.1	AB253234.1	NZ_NPKJ01000015.1	FJ393281.1	[25]
M. waimense	QZWZ01000029.1	KC237613.1	KC237667.2	QZWZ01000031.1	KJ450929.1	[29]
M. wenxiniae	K132825.1	K132863.1	K132836.1	NZ_NPKH01000011.1	NZ_NPKH01000002.1	[30]
M. sanjuanii	NZ_NWQG01000085.1	NZ_NWQG01000171.1	NZ_NWQG01000150.1	NZ_NWQG01000091.1	NZ_NWQG01000106.1	[31]
M. sediminum	NZ_JABETK010000001.1	n.a	NZ_JABETK010000002.1	NZ_JABETK010000001.1	NZ_JABETK010000002.1	[32]
M. denitrificans	NZ_QURN01000004.1	n.a	QURN01000005.1	NZ_QURN01000001.1	NZ_QURN01000012.1	[33]
M. zhangyense	NZ_JAAKZG010000005.1	n.a	NZ_JAAKZG010000001.1	NZ_JAAKZG010000011.1	NZ_JAAKZG010000001.1	[34]
M. intechi	NZ_PNOT02000219.1	n.a	PNOT02000134.1	NZ_PNOT02000107.1	NZ_PNOT02000327.1	[35]
M. carbonis	NZ_RWKW01000002.1	n.a	MH521299.1	NZ_RWKW01000166.1	NZ_RWKW01000137.1	[36]
M. waitakense	AY493461.1	KC237640.1	KC237693.2	n.a	KJ450952.1	[15]
M. microcysteis	NZ_VSZS01000057.1	n.a	VSZS01000065.1	VSZS01000064.1	NZ_VSZS01000043.1	[37]
M. norvegicum	NZ_SMYZ01000024.1	NZ_SMYZ01000100.1	NZ_SMYZ01000106.1	NZ_SMYZ01000083.1	NZ_SMYZ01000043.1	[38]
M. oceanicum	NZ_CP018171.1	n.a	NZ_CP018171.1	NZ_CP018171.1	NZ_CP018171.1	[39]
M. olivaresii	FM203309.1	LN681554.1	FN556460.1	n.a	K712097.1	[40]
M. terrae	NZ_CP044218.1	n.a	NZ_CP044218.1	NZ_CP044218.1	NZ_CP044218.1	[41]
M. thiogangeticum	n.a	n.a	AM040610.1	FM164389.1	GQ847886.1	[42]
M. tianshanense	KP251034.1	KP251409.1	AJ294368.1	NZ_VLKT01000008.1	FJ393279.1	[43]
M. opportunistum	NC_015675.1	NC_015675.1	NC_015675.1	NC_015675.1	NC_015675.1	[44]
M. shangrilense	EU672471.1	EU672486.1	EU672501.1	KP251357.1	KP252121.1	[45]
M. shonense	JQ972731.1	JQ972717.1	GQ848018.1	n.a	GQ847877.1	[11]
M. composti	NZ_SSNY01000005.1	n.a	NZ_SSNY01000016.1	NZ_SSNY01000002.1	NZ_SSNY01000003.1	[46]
M. newzealandense	n.a	KC237637.2	KC237690.2	n.a	KJ450969.1	[15]
M. carmichaelinearum	NZ_FZQR01000042.1	JQ963083.1	n.a	NZ_FZQR01000013.1	NZ_FZQR01000055.1	[47]
M. cantuariense	n.a	KC237624.2	KC237677.2	n.a	KJ450941.1	[29]
M. metallidurans	NZ_CAUM01000191.1	NZ_CAUM01000191.1	NZ_CAUM01000191.1	NZ_CAUM01000191.1	NZ_CAUM01000191.1	[48]
M. australicum	NC_019973.1	NC_019973.1	NC_019973.1	NC_019973.1	NC_019973.1	[44]
M. calcicola	n.a	KC237633.1	KC237686.2		KJ450947.1	[15]
M. atlanticum	NZ_QMBQ01000005.1	MH145288.1	n.a	NZ_QMBQ01000005.1	NZ_QMBQ01000017.1	[49]
M. abyssinicae	PRJNA935254	PRJNA935254	PRJNA935254	PRJNA935254	PRJNA935254	This study
M. acaciae	J277185.1	KM358151.1	KM358158.1	n.a	n.a	[50]
M. alhagi	NZ_AHAM01000033.1	n.a	FJ481878.1	NZ_AHAM01000027.1	NZ_AHAM01000170.1	[3]
M. xinjiangense	NZ_WOAC01000017.1	n.a	NZ_WOAC01000004.1	NZ_WOAC01000001.1	NZ_WOAC01000002.1	[51]
M. comanense	NZ_SCNN01000013.1	NZ_SCNN01000022.1	NZ_SCNN01000002.1	NZ_SCNN01000006.1	NZ_SCNN01000039.1	[52]
M. escarrei	NZ_CAKXZT010000122.1	NZ_CAKXZT010000152.1	NZ_CAKXZT010000117.1	NZ_CAKXZT010000113.1	NZ_CAKXZT010000123.1	[53]
M. onobrychidis	CP062229.1	CP062229.1	CP062229.1	CP062229.1	CP062229.1	[54]
M. ventifaucium	NZ_CAKXZS010000026.1	NZ_CAKXZS010000023.1	NZ_CAKXZS010000013.1	NZ_CAKXZS010000012.1	NZ_CAKXZS010000040.1	[53]
M. sp. WSM3626	NZ_AZUY01000033.1	NZ_AZUY01000041.1	NZ_AZUY01000012.1	NZ_AZUY01000005.1	NZ_AZUY01000074.1	https://gtdb.ecogenomic.org/
M. sp. B2-3-11	VFVS01000017.1	VFVS01000001.1	VFVS01000010.1	VFVS01000012.1	VFVS01000001.1	https://gtdb.ecogenomic.org/
M. sp. B2-3-13	VFVQ01000003.1	VFVQ01000007.1	VFVQ01000010.1	VFVQ01000012.1	VFVQ01000007.1	https://gtdb.ecogenomic.org/
M. sp. B2-5-4	VFUR01000005.1	VFUR01000001.1	VFUR01000004.1	VFUR01000028.1	VFUR01000001.1	https://gtdb.ecogenomic.org/
M. sp. B2-5-5	VFUQ01000014.1	VFUQ01000032.1	VFUQ01000010.1	VFUQ01000011.1	VFUQ01000054.1	https://gtdb.ecogenomic.org/
M. sp. B2-5-13	VFUI01000010.1	VFUI01000025.1	VFUI01000001.1	VFUI01000011.1	VFUI01000039.1	https://gtdb.ecogenomic.org/
M. sp. B2-6-5	VFUD01000024.1	VFUD01000031.1	VFUD01000005.1	VFUD01000025.1	VFUD01000057.1	https://gtdb.ecogenomic.org/
M. sp. B3-2-1	NZ_VFTI01000009.1	NZ_VFTI01000018.1	NZ_VFTI01000003.1	NZ_VFTI01000022.1	NZ_VFTI01000018.1	https://gtdb.ecogenomic.org/
M. sp. B2-1-8	NZ_CP083952.1	NZ_CP083952.1	NZ_CP083952.1	NZ_CP083952.1	NZ_CP083952.1	https://gtdb.ecogenomic.org/
M. sp. CA4	NZ_JAIUHK010000001.1	NZ_JAIUHK010000001.1	NZ_JAIUHK010000001.1	NZ_JAIUHK010000001.1	NZ_JAIUHK010000001.1	https://gtdb.ecogenomic.org/
M. sp. C14	NZ_JAIUHR010000001.1	NZ_JAIUHR010000001.1	NZ_JAIUHR010000001.1	NZ_JAIUHR010000001.1	NZ_JAIUHR010000001.1	https://gtdb.ecogenomic.org/
M. sp. CA8	NZ_JAIUHG010000001.1	NZ_JAIUHG010000001.1	NZ_JAIUHG010000001.1	NZ_JAIUHG010000001.1	NZ_JAIUHG010000001.1	https://gtdb.ecogenomic.org/
M. sp. WSM3413	NZ_NSFT01000001.1	NZ_NSFT01000001.1	NZ_NSFT01000001.1	NZ_NSFT01000001.1	NZ_NSFT01000001.1	https://gtdb.ecogenomic.org/
M. salmacidum Ld1326N3	GCA_037179605.1	GCA_037179605.1	GCA_037179605.1	GCA_037179605.1	GCA_037179605.1	This study
M. salmacidum Cs1299R1N1	GCA_037179655.1	GCA_037179655.1	GCA_037179655.1	GCA_037179655.1	GCA_037179655.1	This study
M. salmacidum Cs1299R1N3	GCA_037179625.1	GCA_037179625.1	GCA_037179625.1	GCA_037179625.1	GCA_037179625.1	This study
M. salmacidum Cs1321R2N1	GCA_037179725.1	GCA_037179725.1	GCA_037179725.1	GCA_037179725.1	GCA_037179725.1	This study
M. salmacidum Ld1326N4	PRJNA937154	PRJNA938296	PRJNA937057	PRJNA938292	PRJNA938285	This study
M. salmacidum Ld1326N5	PRJNA937154	PRJNA938296	PRJNA937057	PRJNA938292	PRJNA938285	This study
M. salmacidum Cs1299R1N2	PRJNA937154	PRJNA938296	PRJNA937057	PRJNA938292	PRJNA938285	This study
M. salmacidum Cs1299R2N1	PRJNA937154	PRJNA938296	PRJNA937057	PRJNA938292	PRJNA938285	This study
M. salmacidum Cs1299R1N2	PRJNA937154	PRJNA938296	PRJNA937057	PRJNA938292	PRJNA938285	This study
M. salmacidum Cs1299R2N3	PRJNA937154	PRJNA938296	PRJNA937057	PRJNA938292	PRJNA938285	This study
M. salmacidum Cs1299R2N4	PRJNA937154	PRJNA938296	PRJNA937057	PRJNA938292	PRJNA938285	This study
M. salmacidum Cs1321R1N1	PRJNA937154	PRJNA938296	PRJNA937057	PRJNA938292	PRJNA938285	This study
M. salmacidum Cs1321R3N1	PRJNA937154	PRJNA938296	PRJNA937057	PRJNA938292	PRJNA938285	This study
M. salmacidum Cs1321R3N2	PRJNA937154	PRJNA938296	PRJNA937057	PRJNA938292	PRJNA938285	This study
M. argentiipisi Cs1330R2N1	GCA_037179585.1	GCA_037179585.1	GCA_037179585.1	GCA_037179585.1	GCA_037179585.1	This study
B. canariense	AY386739.1	AY386765.1	AY591553.1	AY923047.1	FM253263.1	[55]
B. japonicum	AP012206.1	AP012206.1	AP012206.1	AP012206.1	AP012206.1	[56]
	References
1	Wang, F.Q.; Wang, E.T.; Liu, J.; Chen, Q.; Sui, X.H.; Chen, W.F.; Chen, W.X. Mesorhizobium albiziae sp. nov., a novel bacterium that nodulates Albizia kalkora in a subtropical region of China. International journal of systematic and evolutionary microbiology 2007, 57, 1192-1199.
2	Wang, E.; Van Berkum, P.; Sui, X.; Beyene, D.; Chen, W.; Martínez-Romero, E. Diversity of rhizobia associated with Amorpha fruticosa isolated from Chinese soils and description of Mesorhizobium amorphae sp. nov. International Journal of Systematic and Evolutionary Microbiology 1999, 49, 51-65.
3	Chen, W.-M.; Zhu, W.-F.; Bontemps, C.; Young, J.P.W.; Wei, G.-H. Mesorhizobium camelthorni sp. nov., isolated from Alhagi sparsifolia. International journal of systematic and evolutionary microbiology 2011, 61, 574-579.
4	Guan, S.H.; Chen, W.F.; Wang, E.T.; Lu, Y.L.; Yan, X.R.; Zhang, X.X.; Chen, W.X. Mesorhizobium caraganae sp. nov., a novel rhizobial species nodulated with Caragana spp. in China. International journal of systematic and evolutionary microbiology 2008, 58, 2646-2653.
5	Velázquez, E.; Igual, J.M.; Willems, A.; Fernández, M.P.; Muñoz, E.; Mateos, P.F.; Abril, A.; Toro, N.; Normand, P.; Cervantes, E. Mesorhizobium chacoense sp. nov., a novel species that nodulates Prosopis alba in the Chaco Arido region (Argentina). International Journal of Systematic and Evolutionary Microbiology 2001, 51, 1011-1021.
6	Nour, S.M.; Cleyet-Marel, J.-C.; Beck, D.; Effosse, A.; Fernandez, M.P. Genotypic and phenotypic diversity of Rhizobium isolated from chickpea (Cicer arietinum L.). Canadian journal of microbiology 1994, 40, 345-354.
7	Mohamad, R.; Willems, A.; Le Quéré, A.; Maynaud, G.; Pervent, M.; Bonabaud, M.; Dubois, E.; Cleyet-Marel, J.-C.; Brunel, B. Mesorhizobium delmotii and Mesorhizobium prunaredense are two new species containing rhizobial strains within the symbiovar anthyllidis. Systematic and applied microbiology 2017, 40, 135-143.
8	Liu, L.; Liang, L.-x.; Zhang, X.-x.; Li, L.-b.; Sun, Q.-w. Mesorhizobium ephedrae sp. nov. isolated from the roots of Ephedra przewalskii in Kumtag desert. International Journal of Systematic and Evolutionary Microbiology 2018, 68, 3615-3620.
9	Martínez-Hidalgo, P.; Ramírez-Bahena, M.H.; Flores-Félix, J.D.; Rivas, R.; Igual, J.M.; Mateos, P.F.; Martínez-Molina, E.; León-Barrios, M.; Peix, Á.; Velázquez, E. Revision of the taxonomic status of type strains of Mesorhizobium loti and reclassification of strain USDA 3471T as the type strain of Mesorhizobiumerdmanii sp. nov. and ATCC 33669T as the type strain of Mesorhizobiumjarvisii sp. nov.…
10	Han, T.X.; Han, L.L.; Wu, L.J.; Chen, W.F.; Sui, X.H.; Gu, J.G.; Wang, E.T.; Chen, W.X. Mesorhizobium gobiense sp. nov. and Mesorhizobium tarimense sp. nov., isolated from wild legumes growing in desert soils of Xinjiang, China. International journal of systematic and evolutionary microbiology 2008, 58, 2610-2618.
11	Degefu, T.; Wolde-Meskel, E.; Liu, B.; Cleenwerck, I.; Willems, A.; Frostegård, Å. Mesorhizobium shonense sp. nov., Mesorhizobium hawassense sp. nov. and Mesorhizobium abyssinicae sp. nov., isolated from root nodules of different agroforestry legume trees. International journal of systematic and evolutionary microbiology 2013, 63, 1746-1753.
12	Marcos-Garcia, M.; Menendez, E.; Ramírez-Bahena, M.H.; Mateos, P.F.; Peix, Á.; Velazquez, E.; Rivas, R. Mesorhizobium helmanticense sp. nov., isolated from Lotus corniculatus nodules. International Journal of Systematic and Evolutionary Microbiology 2017, 67, 2301-2305.
13	Chen, W.; Li, G.; Qi, Y.; Wang, E.; Yuan, H.L.; Li, J. Rhizobium huakuii sp. nov. isolated from the root nodules of Astragalus sinicus. International Journal of Systematic and Evolutionary Microbiology 1991, 41, 275-280.
14	Crovadore, J.; Cochard, B.; Calmin, G.; Chablais, R.; Schulz, T.; Lefort, F. Whole-genome sequence of Mesorhizobium hungaricum sp. nov. strain UASWS1009, a potential resource for agricultural and environmental uses. Genome Announcements 2016, 4, e01158-01116.
15	De Meyer, S.E.; Tan, H.W.; Andrews, M.; Heenan, P.B.; Willems, A. Mesorhizobium calcicola sp. nov., Mesorhizobium waitakense sp. nov., Mesorhizobium sophorae sp. nov., Mesorhizobium newzealandense sp. nov. and Mesorhizobium kowhaii sp. nov. isolated from Sophora root nodules. International Journal of Systematic and Evolutionary Microbiology 2016, 66, 786-795.
16	Jarvis, B.; Van Berkum, P.; Chen, W.; Nour, S.; Fernandez, M.; Cleyet-Marel, J.; Gillis, M. Transfer of Rhizobium loti, Rhizobium huakuii, Rhizobium ciceri, Rhizobium mediterraneum, and Rhizobium tianshanense to Mesorhizobium gen. nov. International Journal of Systematic Bacteriology 1997, 47, 895-898.
17	Martínez-Hidalgo, P.; Ramírez-Bahena, M.H.; Flores-Félix, J.D.; Igual, J.M.; Sanjuán, J.; León-Barrios, M.; Peix, A.; Velázquez, E. Reclassification of strains MAFF 303099T and R7A into Mesorhizobium japonicum sp. nov. International Journal of Systematic and Evolutionary Microbiology 2016, 66, 4936-4941.
18	Nour, S.M.; Cleyet-Marel, J.-C.; Normand, P.; Fernandez, M.P. Genomic heterogeneity of strains nodulating chickpeas (Cicer arietinum L.) and description of Rhizobium mediterraneum sp. nov. International Journal of Systematic and Evolutionary Microbiology 1995, 45, 640-648.
19	Zhang, J.J.; Liu, T.Y.; Chen, W.F.; Wang, E.T.; Sui, X.H.; Zhang, X.X.; Li, Y.; Li, Y.; Chen, W.X. Mesorhizobium muleiense sp. nov., nodulating with Cicer arietinum L. International journal of systematic and evolutionary microbiology 2012, 62, 2737-2742.
20	León-Barrios, M.; Flores-Félix, J.-D.; Pérez-Yépez, J.; Ramirez-Bahena, M.-H.; Pulido-Suárez, L.; Igual, J.M.; Velázquez, E.; Peix, Á. Definition of the novel symbiovar canariense within Mesorhizobium neociceri sp. nov., a new species of genus Mesorhizobium nodulating Cicer canariense in the “Caldera de Taburiente” National Park (La Palma, Canary Islands). Systematic and Applied Microbiology 2021…
21	de Lajudie, P.; Willems, A.; Nick, G.; Moreira, F.; Molouba, F.; Hoste, B.; Torck, U.; Neyra, M.; Collins, M.D.; Lindström, K. Characterization of tropical tree rhizobia and description of Mesorhizobium plurifarium sp. nov. International Journal of Systematic and Evolutionary Microbiology 1998, 48, 369-382.
22	Zheng, W.T.; Li Jr, Y.; Wang, R.; Sui, X.H.; Zhang, X.X.; Zhang, J.J.; Wang, E.T.; Chen, W.X. Mesorhizobium qingshengii sp. nov., isolated from effective nodules of Astragalus sinicus. International journal of systematic and evolutionary microbiology 2013, 63, 2002-2007.
23	Zhou, P.F.; Chen, W.M.; Wei, G.H. Mesorhizobium robiniae sp. nov., isolated from root nodules of Robinia pseudoacacia. International journal of systematic and evolutionary microbiology 2010, 60, 2552-2556.
24	Zhou, S.; Li, Q.; Jiang, H.; Lindström, K.; Zhang, X. Mesorhizobiumsangaii sp. nov., isolated from the root nodules of Astragalus luteolus and Astragalus ernestii. International journal of systematic and evolutionary microbiology 2013, 63, 2794-2799.
25	Gao, J.-L.; Turner, S.L.; Kan, F.L.; Wang, E.T.; Tan, Z.Y.; Qiu, Y.H.; Gu, J.; Terefework, Z.; Young, J.P.W.; Lindström, K. Mesorhizobium septentrionale sp. nov. and Mesorhizobium temperatum sp. nov., isolated from Astragalus adsurgens growing in the northern regions of China. International Journal of Systematic and Evolutionary Microbiology 2004, 54, 2003-2012.
26	Zhao, C.T.; Wang, E.T.; Zhang, Y.M.; Chen, W.F.; Sui, X.H.; Chen, W.X.; Liu, H.C.; Zhang, X.X. Mesorhizobium silamurunense sp. nov., isolated from root nodules of Astragalus species. International journal of systematic and evolutionary microbiology 2012, 62, 2180-2186.
27	Nguyen, T.M.; Pham, V.H.T.; Kim, J. Mesorhizobium soli sp. nov., a novel species isolated from the rhizosphere of Robinia pseudoacacia L. in South Korea by using a modified culture method. Antonie van Leeuwenhoek 2015, 108, 301-310.
28	Ramírez-Bahena, M.H.; Hernández, M.; Peix, Á.; Velázquez, E.; León-Barrios, M. Mesorhizobial strains nodulating Anagyris latifolia and Lotus berthelotii in Tamadaya ravine (Tenerife, Canary Islands) are two symbiovars of the same species, Mesorhizobium tamadayense sp. nov. Systematic and applied microbiology 2012, 35, 334-341.
29	De Meyer, S.E.; Tan, H.W.; Heenan, P.B.; Andrews, M.; Willems, A. Mesorhizobium waimense sp. nov. isolated from Sophora longicarinata root nodules and Mesorhizobium cantuariense sp. nov. isolated from Sophora microphylla root nodules. International journal of systematic and evolutionary microbiology 2015, 65, 3419-3426.
30	Zhang, J.; Guo, C.; Chen, W.; De Lajudie, P.; Zhang, Z.; Shang, Y.; Wang, E.T. Mesorhizobium wenxiniae sp. nov., isolated from chickpea (Cicer arietinum L.) in China. International Journal of Systematic and Evolutionary Microbiology 2018, 68, 1930-1936.
31	Sannazzaro, A.I.; Tejerizo, G.T.; Fontana, M.F.; Velásquez, L.C.; Hansen, L.H.; Pistorio, M.; Estrella, M.J. Mesorhizobium sanjuanii sp. nov., isolated from nodules of Lotus tenuis in the saline-alkaline lowlands of Flooding Pampa, Argentina. International Journal of Systematic and Evolutionary Microbiology 2018, 68, 2936-2942.
32	Yuan, C.-G.; Jiang, Z.; Xiao, M.; Zhou, E.-M.; Kim, C.-J.; Hozzein, W.N.; Park, D.-J.; Zhi, X.-Y.; Li, W.-J. Mesorhizobium sediminum sp. nov., isolated from deep-sea sediment. International Journal of Systematic and Evolutionary Microbiology 2016, 66, 4797-4802.
33	Siddiqi, M.Z.; Thao, N.T.P.; Choi, G.; Kim, D.-C.; Lee, Y.-W.; Kim, S.Y.; Wee, J.-H.; Im, W.-T. Mesorhizobium denitrificans sp. nov., a novel denitrifying bacterium isolated from sludge. Journal of Microbiology 2019, 57, 238-242.
34	Xu, L.; Zhang, Y.; Mohamad, O.A.; Jiang, C.; Friman, V.-P. Mesorhizobium zhangyense sp. nov., isolated from wild Thermopsis lanceolate in northwestern China. Archives of microbiology 2018, 200, 603-610.
35	Estrella, M.J.; Fontana, M.F.; Velásquez, L.M.C.; Tejerizo, G.A.T.; Diambra, L.; Hansen, L.H.; Pistorio, M.; Sannazzaro, A.I. Mesorhizobium intechi sp. nov. isolated from nodules of Lotus tenuis in soils of the Flooding Pampa, Argentina. Systematic and applied microbiology 2020, 43, 126044.
36	Li, J.; Xin, W.; Xu, Z.-Z.; Xiang, F.-Q.; Zhang, J.-J.; Xi, L.-J.; Qu, J.-B.; Liu, J.-G. Mesorhizobium carbonis sp. nov., isolated from coal bed water. Antonie van Leeuwenhoek 2019, 112, 1221-1229.
37	Jung, J.; Seo, Y.L.; Kim, K.R.; Park, H.Y.; Jeon, C.O. Mesorhizobium microcysteis sp. nov., isolated from a culture of Microcystis aeruginosa. International Journal of Systematic and Evolutionary Microbiology 2021, 71, 004847.
38	Kabdullayeva, T.; Crosbie, D.B.; Marín, M. Mesorhizobium norvegicum sp. nov., a rhizobium isolated from a Lotus corniculatus root nodule in Norway. International Journal of Systematic and Evolutionary Microbiology 2020, 70, 388-396.
39	Fu, G.-y.; Yu, X.-y.; Zhang, C.-y.; Zhao, Z.; Wu, D.; Su, Y.; Wang, R.-j.; Han, S.-b.; Wu, M.; Sun, C. Mesorhizobium oceanicum sp. nov., isolated from deep seawater. International Journal of Systematic and Evolutionary Microbiology 2017, 67, 2739-2745.
40	Lorite, M.J.; Flores-Félix, J.D.; Peix, Á.; Sanjuán, J.; Velázquez, E. Mesorhizobium olivaresii sp. nov. isolated from Lotus corniculatus nodules. Systematic and applied microbiology 2016, 39, 557-561.
41	Jung, Y.-J.; Kim, H.-J.; Hur, M. Mesorhizobium terrae sp. nov., a novel species isolated from soil in Jangsu, Korea. Antonie van Leeuwenhoek 2020, 113, 1279-1287.
42	Ghosh, W.; Roy, P. Mesorhizobium thiogangeticum sp. nov., a novel sulfur-oxidizing chemolithoautotroph from rhizosphere soil of an Indian tropical leguminous plant. International journal of systematic and evolutionary microbiology 2006, 56, 91-97.
43	Chen, W.; Wang, E.; Wang, S.; Li, Y.; Chen, X.; Li, Y. Characteristics of Rhizobium tianshanense sp. nov., a moderately and slowly growing root nodule bacterium isolated from an arid saline environment in Xinjiang, People's Republic of China. International Journal of Systematic and Evolutionary Microbiology 1995, 45, 153-159.
44	Nandasena, K.G.; O'Hara, G.W.; Tiwari, R.P.; Willems, A.; Howieson, J.G. Mesorhizobium australicum sp. nov. and Mesorhizobium opportunistum sp. nov., isolated from Biserrula pelecinus L. in Australia. International Journal of Systematic and Evolutionary Microbiology 2009, 59, 2140-2147.
45	Lu, Y.L.; Chen, W.F.; Wang, E.T.; Han, L.L.; Zhang, X.X.; Chen, W.X.; Han, S.Z. Mesorhizobium shangrilense sp. nov., isolated from root nodules of Caragana species. International journal of systematic and evolutionary microbiology 2009, 59, 3012-3018.
46	Lin, S.-Y.; Hameed, A.; Hsieh, Y.-T.; Young, C.-C. Mesorhizobium composti sp. nov., isolated from compost. Antonie van Leeuwenhoek 2019, 112, 1387-1398.
47	De Meyer, S.E.; Andrews, M.; James, E.K.; Willems, A. Mesorhizobium carmichaelinearum sp. nov., isolated from Carmichaelineae spp. root nodules. International Journal of Systematic and Evolutionary Microbiology 2019, 69, 146-152.
48	Vidal, C.; Chantreuil, C.; Berge, O.; Maure, L.; Escarre, J.; Bena, G.; Brunel, B.; Cleyet-Marel, J.-C. Mesorhizobium metallidurans sp. nov., a metal-resistant symbiont of Anthyllis vulneraria growing on metallicolous soil in Languedoc, France. International Journal of Systematic and Evolutionary Microbiology 2009, 59, 850-855.
49	Helene, L.C.F.; Dall’Agnol, R.F.; Delamuta, J.R.M.; Hungria, M. Mesorhizobium atlanticum sp. nov., a new nitrogen-fixing species from soils of the Brazilian Atlantic Forest biome. International Journal of Systematic and Evolutionary Microbiology 2019, 69, 1800-1806.
50	Zhu, Y.J.; Lu, J.K.; Chen, Y.L.; Wang, S.K.; Sui, X.H.; Kang, L.H. Mesorhizobium acaciae sp. nov., isolated from root nodules of Acacia melanoxylon R. Br. International journal of systematic and evolutionary microbiology 2015, 65, 3558.
51	Meng, D.; Liu, Y.-L.; Zhang, J.-J.; Gu, P.-F.; Fan, X.-Y.; Huang, Z.-S.; Ji, Y.; Meng, H.; Du, Z.-J.; Li, W.-M. Mesorhizobium xinjiangense sp. nov., isolated from rhizosphere soil of Alhagi sparsifolia. Archives of Microbiology 2022, 204, 1-6.
52	Pedron, R.; Luchi, E.; Albiac, M.A.; Di Cagno, R.; Catorci, D.; Esposito, A.; Bianconi, I.; Losa, D.; Cristofolini, M.; Guella, G. Mesorhizobium comanense sp. nov., isolated from groundwater. International Journal of Systematic and Evolutionary Microbiology 2021, 71, 005131.
53	Mohamad, R.; Willems, A.; Le Quéré, A.; Pervent, M.; Maynaud, G.; Bonabaud, M.; Dubois, E.; Cleyet-Marel, J.-C.; Brunel, B. Mesorhizobium ventifaucium sp. nov. and Mesorhizobium escarrei sp. nov., two novel root-nodulating species isolated from Anthyllis vulneraria. Systematic and Applied Microbiology 2022, 45, 126341.
54	Ashrafi, S.; Kuzmanović, N.; Patz, S.; Lohwasser, U.; Bunk, B.; Spröer, C.; Lorenz, M.; Elhady, A.; Frühling, A.; Neumann-Schaal, M. Two new Rhizobiales species isolated from root nodules of common sainfoin (Onobrychis viciifolia) show different plant colonization strategies. Microbiology Spectrum 2022, e01099-01022.
55	Vinuesa, P.; León-Barrios, M.; Silva, C.; Willems, A.; Jarabo-Lorenzo, A.; Pérez-Galdona, R.; Werner, D.; Martínez-Romero, E. Bradyrhizobium canariense sp. nov., an acid-tolerant endosymbiont that nodulates endemic genistoid legumes (Papilionoideae: Genisteae) from the Canary Islands, along with Bradyrhizobium japonicum bv. genistearum, Bradyrhizobium genospecies alpha and Bradyrhizobium genospec…
56	Kaneko, T.; Maita, H.; Hirakawa, H.; Uchiike, N.; Minamisawa, K.; Watanabe, A.; Sato, S. Complete genome sequence of the soybean symbiont Bradyrhizobium japonicum strain USDA6T. Genes 2011, 2, 763-787.

## Sheet: Supplementary Table S2
Supplementary Table S2 Classification of refrence genomes to genomes found in the Genome Taxonomy Database (GTDB) from the GTDB-Tk
Genome	Classification	FastANI Reference	FastANI Reference Radius	FastANI Taxonomy	FastANI ANI	FastANI Alignment Fraction	Closest Placement Reference	Closest Placement Taxonomy	Closest Placement ANI	Closest Placement Alignment Fraction	Classification Method	Note	MSA AA Percent	RED Value
Cs1330R2N1Ts	d__Bacteria;p__Pseudomonadota;c__Alphaproteobacteria;o__Rhizobiales;f__Rhizobiaceae;g__Mesorhizobium;s__	-	-	-	-	-	GCF_020165195.1	d__Bacteria;p__Pseudomonadota;c__Alphaproteobacteria;o__Rhizobiales;f__Rhizobiaceae;g__Mesorhizobium;s__Mesorhizobium sp020165195	94.73	0.848	taxonomic classification defined by topology and ANI	classification based on placement in class-level tree	97.3	0.99703
Ld1326N3Ts	d__Bacteria;p__Pseudomonadota;c__Alphaproteobacteria;o__Rhizobiales;f__Rhizobiaceae;g__Mesorhizobium;s__Mesorhizobium sp000513935	GCF_000513935.1	95	d__Bacteria;p__Pseudomonadota;c__Alphaproteobacteria;o__Rhizobiales;f__Rhizobiaceae;g__Mesorhizobium;s__Mesorhizobium sp000513935	97.76	0.908	GCF_000513935.1	d__Bacteria;p__Pseudomonadota;c__Alphaproteobacteria;o__Rhizobiales;f__Rhizobiaceae;g__Mesorhizobium;s__Mesorhizobium sp000513935	97.76	0.908	ani_screen	classification based on ANI only	96.25	-

## Sheet: Supplementary Table S3
Supplementary Table S3 A heatmap showing the Average Nucleotide Identity (ANIb) similarity between the representative strains from the delineated groups in this study. ANIb pairwise values were calculated using BLAST in JSpecies. Strains being investigated are marked in blue and purple colours. Type strains are indicated as (T).
	Mesorhizobium/Reference strains	Mesorhizobium sp. Ld1326N3Ts	Mesorhizobium sp. Cs1299R1N1	Mesorhizobium sp. Cs1299R1N3	Mesorhizobium sp. Cs1321R2N1	Mesorhizobium sp. WSM3626	Mesorhizobium sp. B2-5-5	Mesorhizobium sp. B2-6-5	Mesorhizobium sp. B2-5-4	Mesorhizobium sp. B2-3-13	Mesorhizobium sp. B2-3-11	Mesorhizobium sp. B2-5-13	Mesorhizobium sp. B2-1-8	Mesorhizobium sp. B3-2-1	Mesorhizobium australicum WSM2073T	Mesorhizobium sp. Cs1330R2N1Ts	Mesorhizobium sp. CA14	Mesorhizobium sp. CA4	Mesorhizobium sp. CA8	Mesorhizobium sp. WSM4313	Mesorhizobium hawassense AC99bT	Mesorhizobium atlanticum CNPSo3140T	Mesorhizobium plurifarium ORS1032T
Lineage I	Mesorhizobium sp. Ld1326N3Ts	100	96.01	96.26	96.88	97.33	96.39	96.02	96.34	96.47	96.52	96.39	92.33	92.29	90.23	82.01	81.62	81.62	81.68	81.56	81.67	81.53	81.85
	Mesorhizobium sp. Cs1299R1N1	95.74	100	97.19	96.32	95.83	95.48	95.12	95.54	95.62	95.7	95.48	92.17	92.31	90.03	82.19	81.64	81.43	81.42	81.41	81.64	81.36	81.54
	Mesorhizobium sp. Cs1299R1N3	96.17	97.45	100	96.71	96.31	95.83	95.45	95.72	95.83	95.86	95.83	92.45	92.47	90.28	82.29	81.65	81.53	81.55	81.5	81.76	81.42	81.78
	Mesorhizobium sp. Cs1321R2N1	96.86	96.67	96.63	100	96.81	96.27	95.88	96.28	96.31	96.41	96.27	92.32	92.29	90.21	82.36	81.57	81.5	81.51	81.43	81.65	81.41	81.66
	Mesorhizobium sp. WSM3626	97.59	96.38	96.58	97.06	100	96.35	96	96.36	96.43	96.54	96.36	92.49	92.45	90.51	81.96	81.62	81.51	81.54	81.54	81.77	81.68	81.88
	Mesorhizobium sp. B2-5-5	96.54	95.89	96.09	96.51	96.33	100	99.39	98.74	98.54	98.75	100	92.37	92.28	90.76	81.58	81.67	81.58	81.52	81.65	81.73	81.55	81.85
	Mesorhizobium sp. B2-6-5	95.86	95.31	95.32	95.74	95.64	99.06	100	98.18	98.07	98.14	99.06	91.93	91.85	91.02	81.48	81.39	81.41	81.47	81.57	81.67	81.35	81.65
	Mesorhizobium sp. B2-5-4	96.7	96.19	96.16	96.71	96.58	98.92	98.71	100	98.7	98.89	98.92	92.48	92.47	90.98	81.71	81.76	81.73	81.64	81.79	81.85	81.65	81.89
	Mesorhizobium sp. B2-3-13	96.86	96.24	96.26	96.75	96.64	98.75	98.65	98.72	100	98.77	98.75	92.55	92.47	90.89	81.8	81.95	81.66	81.7	81.73	82.01	81.71	81.89
	Mesorhizobium sp. B2-3-11	96.7	96.13	96.13	96.63	96.54	98.78	98.49	98.74	98.6	100	98.78	92.48	92.39	90.83	81.78	81.9	81.6	81.59	81.76	81.93	81.72	81.95
	Mesorhizobium sp. B2-5-13	96.58	95.89	96.03	96.49	96.35	100	99.38	98.69	98.55	98.72	100	92.36	92.28	90.71	81.62	81.64	81.55	81.48	81.64	81.81	81.51	81.83
	Mesorhizobium sp. B2-1-8	91.82	92.02	92.05	91.94	91.86	91.8	91.61	91.76	91.72	91.74	91.8	100	97.43	89.82	81.7	81.58	81.41	81.4	81.56	81.65	81.33	81.68
	Mesorhizobium sp. B3-2-1	92.1	92.36	92.31	92.19	92.12	91.99	91.82	91.96	91.94	91.99	91.98	97.69	100	90.04	81.71	81.63	81.44	81.37	81.61	81.74	81.6	81.78
	Mesorhizobium australicum WSM2073T	90.43	90.4	90.52	90.45	90.48	90.77	91.18	90.78	90.74	90.81	90.77	90.3	90.33	100	81.36	81.45	81.45	81.48	81.51	81.5	81.54	81.78
Lineage II	Mesorhizobium sp. Cs1330R2N1Ts	81.66	82.09	82.08	82.21	81.56	81.47	81.4	81.38	81.34	81.59	81.47	81.67	81.61	81.01	100	93.36	93.32	93.29	90.37	87.5	87.95	89.51
	Mesorhizobium sp. CA14	81.69	81.86	81.86	81.7	81.72	81.82	81.67	81.85	81.87	81.84	81.82	81.97	81.9	81.49	93.92	100	94.28	94.23	91.01	88.23	88.88	90.38
	Mesorhizobium sp. CA4	81.63	81.65	81.71	81.57	81.6	81.69	81.57	81.74	81.55	81.64	81.69	81.68	81.68	81.31	93.95	94.09	100	98.17	91.03	87.95	88.68	90.26
	Mesorhizobium sp. CA8	81.65	81.67	81.74	81.61	81.61	81.66	81.66	81.69	81.63	81.72	81.67	81.62	81.62	81.42	93.98	94.1	98.18	100	91.05	88.01	88.65	90.31
	Mesorhizobium sp. WSM4313	81.66	81.65	81.75	81.55	81.61	81.76	81.73	81.81	81.66	81.74	81.76	81.9	81.93	81.53	90.9	90.93	91.08	91.07	100	87.92	88.54	89.44
	Mesorhizobium hawassense AC99bT	81.27	81.34	81.33	81.35	81.24	81.32	81.25	81.27	81.35	81.51	81.31	81.46	81.43	80.91	87.2	87.46	87.3	87.32	87.14	100	87.91	87.94
	Mesorhizobium atlanticum CNPSo3140T	81.38	81.22	81.31	81.31	81.36	81.35	81.25	81.35	81.36	81.49	81.36	81.44	81.49	81.09	88.1	88.46	88.21	88.24	88.03	88.22	100	89.72
	Mesorhizobium plurifarium ORS1032T	80.92	80.89	81.04	80.99	80.95	81.01	80.98	80.94	80.96	81.1	81.01	81.11	81.15	80.89	88.86	89.2	89.07	89.04	88.32	87.51	88.94	100

## Sheet: Supplementary Table S4
Supplementary Table S4 Phenotypic characterization of Mesorhizobium species used in this study and close described reference strains. Mesorhizobium sp. Ld1326N3Ts, Mesorhizobium sp. Cs1299R1NI, Mesorhizobium sp. Cs1299R1N3, Mesorhizobium sp. Cs1321R2N1, Mesorhizobium sp. Cs1330R2N1Ts, Mesorhizobium australicum WSM2073T, Mesorhizobium atlanticum CNPSo3140T, Mesorhizobium plurifarium ORS1032T and M…
Phenotypic characteristics	Ld1326Ts	Cs1299R1N1	Cs1299R1N3	Cs1321R2N1	Cs1330R2N1Ts	WSM2073T	CNPSo3141T	ORS1032T	AC99bT
Isolation source	RN	RN	RN	RN	RN	RN	RN	RN	RN
Nitrate reduction	-	+	+	+	+	ND	ND	ND	ND
Motility	+	+	+	+	+	ND	+	+	+
Growth conditions
Maximum growth Temperature (° C)	35	35	37	35	37	ND	37	42	35
pH range for growth	6-9	6-10	6-10	6-10	4-10	5.5-9	4-8	ND	4.5-10
Salinity (%NaCl)	0.5-1.5	0.5-1.5	0.5-1.5	0.5-1.5	0.5-1.5	ND	1	1	0.5
DNA G + C content (mol% Tm)	62.6	62.3	62.6	62.5	62.9	62.9	63.7	64.4	62.5
Activity of:
Arginine dehydrogenase	+	-	-	-	-	ND	+	-	ND
Tryptophan deaminase	-	-	-	-	-	ND	ND	-	ND
Urease	+	-	+	+	+	ND	ND	ND	ND
β-galactosidase	+	+	+	+	+	ND	ND	ND	ND
β-glucosidase	-	+	+	+	+	ND	ND	ND	ND
Assimilation of:
L-arabinose	+	-	-	-	-	ND	+	+	ND
Potassium gluconate	+	+	+	+	+	ND	+	-	+
Capric	-	-	-	-	-	ND	ND	ND	ND
Adipic acid	-	-	-	-	-	ND	ND	ND	ND
Trisodium citrate	+	-	+	+	+	ND	ND	ND	ND
Dextrin	-	+	+	+	+	ND	ND	ND	ND
D-Maltose	+	+	+	+	+	+	+	ND	ND
D-Trehalose	+	+	+	+	+	+	+	ND	ND
D-Cellobiose	+	+	+	+	+	ND	+	ND	ND
β-Gentiobiose	+	+	+	+	+	+	+	+	ND
D-Turanose	+	+	+	+	+	+	+	ND	ND
Stachyose	+	+	+	+	-	ND	ND	ND	ND
D-Raffinose	+	+	+	+	-	+	+	+	+
a-D-Lactose	+	+	+	+	+	+	+	+	+
D-Melibiose	+	+	+	+	+	+	+	+	ND
b-Methyl-D Glucoside	+	+	+	+	+	ND	ND	+	ND
D-Salicin	+	+	+	+	+	ND	+	ND	+
N-Acetyl-D Glucosamine	+	+	+	+	+	+	+	+	+
N-Acetyl-b-D mannosamine	+	+	+	+	+	ND	ND	ND	ND
N-Acetyl-D galactosamine	+	+	+	+	+	ND	ND	ND	ND
N-Acetyl neuraminic acid	-	+	+	+	-	ND	ND	ND	ND
a-D-Glucose	+	+	+	+	+	ND	ND	ND	ND
D-Mannose	+	+	+	+	+	ND	+	+	ND
D-Fructose	+	+	+	+	+	ND	+	+	ND
D-Galactose	+	+	+	+	+	ND	ND	ND	ND
3-Methyl glucose	-	+	+	+	+	ND	ND	ND	ND
D-Fucose	+	+	+	+	+	ND	+	+	ND
L-Fucose	+	+	+	+	+	ND	+	+	ND
L-Rhamnose	+	+	+	+	+	ND	ND	ND	ND
Inosine	-	+	+	+	-	ND	ND	ND	ND
D-Sorbitol	+	+	+	+	+	ND	+	+	ND
D-Mannitol	+	+	+	+	+	ND	+	ND	ND
D-Arabitol	+	+	+	+	+	ND	ND	ND	ND
Inositol	+	+	+	+	+	ND	+	+	ND
Glycerol	+	+	+	+	+	ND	+	ND	ND
D-Glucose6-PO4	+	+	+	+	+	ND	ND	ND	ND
D-Fructose6-PO4	+	+	+	+	+	ND	ND	ND	ND
D-Aspartic Acid	+	+	+	+	+	ND	ND	ND	ND
D-Serine	-	-	-	-	-	ND	ND	ND	ND
Gelatin	+	+	+	+	+	ND	ND	ND	ND
Glycyl-L-Proline	+	+	+	+	+	ND	ND	+	ND
L-Alanine	+	+	+	+	+	ND	ND	+	ND
L-Arginine	+	+	+	+	+	ND	ND	+	ND
L-Aspartic Acid	-	+	-	+	+	ND	ND	ND	ND
L-Glutamic Acid	+	+	+	+	+	ND	ND	ND	ND
L-Histidine	+	+	+	+	+	ND	ND	ND	ND
L-Pyroglutamic acid	+	+	+	+	+	ND	ND	ND	ND
L-Serine	-	+	+	+	-	ND	ND	ND	+
Pectin	+	+	+	+	+	ND	ND	ND	ND
D-Galacturonic acid	+	+	+	+	+	ND	ND	ND	ND
L-Galactonic acid Lactone	+	+	+	+	+	ND	ND	ND	ND
D-Gluconic acid	+	+	+	+	+	ND	ND	ND	ND
D-Glucuronic acid	+	+	+	+	+	ND	ND	ND	ND
Glucuronamide	+	+	+	+	+	ND	ND	ND	ND
Mucic acid	-	+	+	+	+	ND	ND	ND	ND
Quinic acid	-	+	+	+	+	ND	ND	ND	ND
D-Saccharic acid	-	+	+	+	+	ND	ND	ND	ND
p-Hydroxyphenyl acetic acid	-	+	+	+	-	ND	ND	+	ND
Methyl pyruvate	-	+	+	+	+	ND	ND	ND	ND
D-Lactic acid methyl ester	+	+	+	+	+	ND	ND	ND	ND
L-Lactic acid	+	+	+	+	+	ND	ND	ND	ND
Citric acid	+	+	+	+	+	ND	ND	ND	ND
Table S2: Continued
a-Keto-Glutaric acid	+	+	+	+	+	ND	ND	ND	ND
D-Malic acid	+	+	+	+	+	ND	ND	ND	ND
L-Malic acid	+	+	+	+	+	ND	ND	ND	ND
Bromo-Succinic acid	+	+	+	+	+	ND	ND	ND	ND
Tween 40	+	+	+	+	+	ND	ND	ND	ND
g-Amino-butriric acid	+	+	+	+	+	ND	ND	+	ND
Sucrose	+	+	+	+	+	+	+	ND	ND
a-Hydroxy-butyric acid (amino acid use)	-	+	+	+	+	ND	ND	ND	ND
β-Hydroxy-D, L-Butyric acid	+	+	+	+	+	ND	ND	ND	ND
a-Keto-butyric acid	-	-	-	+	+	ND	ND	ND	ND
Acetoacetic acid	+	+	+	+	+	ND	ND	ND	ND
Propionic acid	-	+	+	+	+	ND	ND	ND	ND
Acetic acid	+	+	+	+	+	ND	ND	ND	ND
Formic acid	+	+	+	+	+	ND	ND	ND	+
Metals resistance:
Ni [20 µg/ml]/ [0.07 mM]	R	R	R	R	R	ND	ND	ND	ND
Zn [200 µg/ml]/ [0.7 mM]	R	R	R	R	R	ND	ND	ND	ND
Pb [20 µg/ml]/ [0.05 mM]	R	R	R	R	R	ND	ND	ND	ND
Co [20 µg/ml]/[0.07mM]	R	R	R	R	R	ND	ND	ND	ND
Mn [300 µg/ml]/ [1.5 mM]	R	R	R	R	R	ND	ND	ND	ND
Cu [20 µg/ml]/[0.08mM]	R	R	R	R	R	ND	ND	ND	ND
Antibiotics tests:
Erythromycin	S	S	R	R	S	ND	R	ND	S
Ampicillin	R	S	S	S	S	S	S	ND	ND
Gentamicin	R	S	S	S	S	R	ND	ND	ND
Kanamycin	R	S	S	S	S	R	ND	ND	S
Chloramphenicol	R	S	S	S	S	S	S	ND	ND
Tetracycline	R	S	S	S	S	ND	S	ND	ND
Neomycin	R	S	S	S	S	S	ND	ND	S
Penicillin	R	S	S	S	S	ND	S	ND	ND
Streptomycin	R	R	S	S	S	S	S	ND	S
Symbols: + = tested positive; - = tested negative; ND = not determined, R = Resistant, S = Sensitive.

## Sheet: Supplementary Table S5
Table S5 nifH haplotype allocations of all the isolates considered in this study and all nifH genes published including Bradyrhizobium japonicum USDA6 as outgroup. A total of 748 sequences were used to generate 106 haplotypes.
Haplotype	Number of Taxa	Taxa number
Hap_1	63	[1 4 9 41 43-47 49-51 53 56 62-63 65-68 71 75 77-78 80 83-84 86 88 90 94-95 97 99 101-102 104-107 111 113-118 120-125 129 138-139 142-143 152 163 671 675 702]
Hap_2	51	[2-3 8 10-12 20-25 27-28 30-39 42 57-59 64 72-73 92-93 112 119 126 128 130-131 133-136 146 508 515 518-519 668 677 748]
Hap_3	2	[5 334]
Hap_4	4	[6 13 16 26]
Hap_5	3	[7 14 19]
Hap_6	3	[15 17-18]
Hap_7	25	[29 48 69-70 81-82 96 98 100 103 132 140-141 148 153-162 670]
Hap_8	21	[40 52 54-55 60-61 74 76 79 85 87 89 91 108-110 127 137 144-145 147]
Hap_9	32	[149 164 216-220 223 243-245 266 271-273 277 280-294 695]
Hap_10	41	[150-151 165-166 227-240 251 260 269-270 274-276 278-279 302-303 305-310 312 317-318 331-333]
Hap_11	4	[167 500 703 728]
Hap_12	1	[168]
Hap_13	11	[169 247-248 250 253 320 322 327 330 704 738]
Hap_14	1	[170]
Hap_15	1	[171]
Hap_16	12	[172 174 195-203 717]
Hap_17	1	[173]
Hap_18	8	[175-176 178 182 335 653 685-686]
Hap_19	9	[177 184-185 187 205 207 430 687 710]
Hap_20	3	[179 193 689]
Hap_21	1	[180]
Hap_22	4	[181 647-648 673]
Hap_23	1	[183]
Hap_24	1	[186]
Hap_25	1	[188]
Hap_26	2	[189 674]
Hap_27	2	[190 660]
Hap_28	1	[191]
Hap_29	1	[192]
Hap_30	1	[194]
Hap_31	1	[204]
Hap_32	1	[206]
Hap_33	1	[208]
Hap_34	3	[209-210 213]
Hap_35	1	[211]
Hap_36	3	[212 215 655]
Hap_37	1	[214]
Hap_38	6	[221-222 262 296-297 300]
Hap_39	10	[224-225 263-265 268 301 311 314-315]
Hap_40	14	[226 241-242 246 249 252 259 261 267 614 692 694 698 716]
Hap_41	8	[254 257-258 295 298-299 313 316]
Hap_42	3	[255-256 699]
Hap_43	1	[304]
Hap_44	73	[319 324 396 439 474 482-488 499 505-507 509 511-512 514 531-540 542-548 552-557 559-560 562 565-566 568-569 577-579 582-585 589 591-594 596-597 599 607 611 617-619 636 650 654]
Hap_45	1	[321]
Hap_46	1	[323]
Hap_47	1	[325]
Hap_48	201	[326 341-395 397-429 431-438 440-458 460 462-473 475-481 489-498 501-504 510 517 520-530 561 563-564 567 580-581 590 595 600-601 603-606 608-609 612-613 616 620-635 637 652 708]
Hap_49	1	[328]
Hap_50	2	[329 642]
Hap_51	1	[336]
Hap_52	2	[337 676]
Hap_53	1	[338]
Hap_54	1	[339]
Hap_55	4	[340 459 541 551]
Hap_56	1	[461]
Hap_57	1	[513]
Hap_58	8	[516 666-667 669 672 705 722 730]
Hap_59	3	[549 615 661]
Hap_60	12	[550 558 570-573 575-576 587-588 598 649]
Hap_61	1	[574]
Hap_62	1	[586]
Hap_63	3	[602 610 651]
Hap_64	1	[638]
Hap_65	3	[639 643-644]
Hap_66	2	[640 678]
Hap_67	1	[641]
Hap_68	1	[645]
Hap_69	2	[646 711]
Hap_70	2	[656 706]
Hap_71	1	[657]
Hap_72	1	[658]
Hap_73	1	[659]
Hap_74	1	[662]
Hap_75	1	[663]
Hap_76	3	[664 688 714]
Hap_77	2	[665 736]
Hap_78	1	[679]
Hap_79	4	[680-682 712]
Hap_80	1	[683]
Hap_81	1	[684]
Hap_82	2	[690 737]
Hap_83	1	[691]
Hap_84	1	[693]
Hap_85	1	[696]
Hap_86	1	[697]
Hap_87	1	[700]
Hap_88	1	[701]
Hap_89	1	[707]
Hap_90	1	[709]
Hap_91	1	[713]
Hap_92	2	[715 723]
Hap_93	1	[718]
Hap_94	1	[719]
Hap_95	1	[720]
Hap_96	1	[721]
Hap_97	6	[724 743-747]
Hap_98	4	[725 740-742]
Hap_99	2	[726-727]
Hap_100	1	[729]
Hap_101	1	[731]
Hap_102	1	[732]
Hap_103	1	[733]
Hap_104	1	[734]
Hap_105	1	[735]
Hap_106	1	[739]
Haplotype	Number of Taxa	Taxa names
Hap_1	63	[CP034443_1_Mesorhizobium_sp__M9A_F_Ca_ET_002_03_1_2_chromosome__complete_genome	CP034450_1_Mesorhizobium_sp__M4B_F_Ca_ET_058_02_1_1_chromosome	CP034452_1_Mesorhizobium_sp__M6A_T_Cr_TU_016_01_1_1_chromosome	RZST01000002_1_Mesorhizobium_sp__M1A_F_Ca_IN_022_07_1_1_NODE_2_length_102114_cov_4_49115__whole_genome_shotgun_sequence	SAJA01000020_1_MAG__Mesorhizobium_sp__isolate_N_Ca_ET_102_02_1_NODE_20_length_106265_cov_37_729753__whole_genome_shotgun_sequence	SAJU01000019_1_MAG__Mesorhizobium_sp__isolate_N_Ca_ET_129_01_1_NODE_19_length_102717_cov_67_000760__whole_genome_shotgun_sequence	SAJZ01000012_1_MAG__Mesorhizobium_sp__isolate_N_Ca_ET_016_02_1_NODE_12_length_95884_cov_13_939862__whole_genome_shotgun_sequence	SAKB01000026_1_MAG__Mesorhizobium_sp__isolate_N_Ca_ET_018_03_1_NODE_26_length_95731_cov_22_803922__whole_genome_shotgun_sequence	SAKC01000008_1_MAG__Mesorhizobium_sp__isolate_N_Ca_ET_019_02_1_NODE_8_length_84751_cov_12_637197__whole_genome_shotgun_sequence	SAKR01000017_1_MAG__Mesorhizobium_sp__isolate_N_Ca_ET_030_01_1_NODE_17_length_61879_cov_10_089658__whole_genome_shotgun_sequence	SAKW01000011_1_MAG__Mesorhizobium_sp__isolate_N_Ca_ET_036_03_1_NODE_11_length_192072_cov_42_149497__whole_genome_shotgun_sequence	SALZ01000010_1_MAG__Mesorhizobium_sp__isolate_N_Ca_ET_086_02_1_NODE_10_length_70619_cov_10_400573__whole_genome_shotgun_sequence	SAMH01000023_1_MAG__Mesorhizobium_sp__isolate_N_Ca_IN_000_06_1_NODE_23_length_70798_cov_10_314801__whole_genome_shotgun_sequence	SAMR01000009_1_MAG__Mesorhizobium_sp__isolate_N_Cr_IN_000_38_1_NODE_9_length_99339_cov_13_933866__whole_genome_shotgun_sequence	SANJ01000007_1_MAG__Mesorhizobium_sp__isolate_N_Cr_IN_000_83_1_NODE_7_length_82026_cov_12_193422__whole_genome_shotgun_sequence	SANL01000026_1_MAG__Mesorhizobium_sp__isolate_N_Ca_IN_000_89_1_NODE_26_length_85210_cov_26_506629__whole_genome_shotgun_sequence	SANO01000006_1_MAG__Mesorhizobium_sp__isolate_N_Ca_IN_013_12_1_NODE_6_length_272927_cov_90_527084__whole_genome_shotgun_sequence	SANP01000006_1_MAG__Mesorhizobium_sp__isolate_N_Ca_IN_013_13_1_NODE_6_length_324744_cov_48_936239__whole_genome_shotgun_sequence	SANQ01000006_1_MAG__Mesorhizobium_sp__isolate_N_Ca_IN_013_14_1_NODE_6_length_324586_cov_35_313014__whole_genome_shotgun_sequence	SANR01000011_1_MAG__Mesorhizobium_sp__isolate_N_Ca_IN_013_05_1_NODE_11_length_206758_cov_57_424853__whole_genome_shotgun_sequence	SANU01000007_1_MAG__Mesorhizobium_sp__isolate_N_Ca_IN_015_15_1_NODE_7_length_254571_cov_37_364382__whole_genome_shotgun_sequence	SAOB01000021_1_MAG__Mesorhizobium_sp__isolate_N_Ca_IN_001_07_1_NODE_21_length_85872_cov_14_852640__whole_genome_shotgun_sequence	SAOD01000008_1_MAG__Mesorhizobium_sp__isolate_N_Ca_IN_002_10_1_NODE_8_length_267845_cov_12_825333__whole_genome_shotgun_sequence	SAOE01000025_1_MAG__Mesorhizobium_sp__isolate_N_Ca_IN_002_11_1_NODE_25_length_72707_cov_15_687359__whole_genome_shotgun_sequence	SAOI01000023_1_MAG__Mesorhizobium_sp__isolate_N_Ca_IN_002_07_1_NODE_23_length_77395_cov_16_228601__whole_genome_shotgun_sequence	SAOM01000027_1_MAG__Mesorhizobium_sp__isolate_N_Ca_IN_003_11_1_NODE_27_length_74155_cov_9_053374__whole_genome_shotgun_sequence	SAON01000020_1_MAG__Mesorhizobium_sp__isolate_N_Ca_IN_003_12_1_NODE_20_length_85361_cov_22_065130__whole_genome_shotgun_sequence	SAOQ01000022_1_MAG__Mesorhizobium_sp__isolate_N_Ca_IN_003_15_1_NODE_22_length_96928_cov_14_989533__whole_genome_shotgun_sequence	SAOS01000023_1_MAG__Mesorhizobium_sp__isolate_N_Ca_IN_003_03_1_NODE_23_length_74866_cov_28_376963__whole_genome_shotgun_sequence	SAOU01000016_1_MAG__Mesorhizobium_sp__isolate_N_Ca_IN_003_07_1_NODE_16_length_128769_cov_18_218368__whole_genome_shotgun_sequence	SAPK01000017_1_MAG__Mesorhizobium_sp__isolate_N_Ca_IN_009_10_1_NODE_17_length_110011_cov_11_514433__whole_genome_shotgun_sequence	SAPL01000017_1_MAG__Mesorhizobium_sp__isolate_N_Ca_IN_009_11_1_NODE_17_length_176224_cov_17_751631__whole_genome_shotgun_sequence	SAPO01000023_1_MAG__Mesorhizobium_sp__isolate_N_Ca_IN_009_04_1_NODE_23_length_93487_cov_12_911176__whole_genome_shotgun_sequence	SAQE01000027_1_MAG__Mesorhizobium_sp__isolate_N_Ca_IN_012_14_1_NODE_27_length_79131_cov_14_722710__whole_genome_shotgun_sequence	SAQJ01000004_1_MAG__Mesorhizobium_sp__isolate_N_Ca_IN_013_01_1_NODE_4_length_342757_cov_20_101286__whole_genome_shotgun_sequence	SAQN01000002_1_MAG__Mesorhizobium_sp__isolate_N_Ca_IN_013_08_1_NODE_2_length_593347_cov_33_277056__whole_genome_shotgun_sequence	SAQR01000020_1_MAG__Mesorhizobium_sp__isolate_N_Ca_IN_015_10_1_NODE_20_length_95254_cov_12_244603__whole_genome_shotgun_sequence	SAQT01000019_1_MAG__Mesorhizobium_sp__isolate_N_Ca_IN_017_05_1_NODE_19_length_112082_cov_25_230534__whole_genome_shotgun_sequence	SAQU01000020_1_MAG__Mesorhizobium_sp__isolate_N_Ca_IN_017_08_1_NODE_20_length_75602_cov_27_841158__whole_genome_shotgun_sequence	SAQV01000019_1_MAG__Mesorhizobium_sp__isolate_N_Ca_IN_017_09_1_NODE_19_length_86458_cov_22_958277__whole_genome_shotgun_sequence	SRSW01000019_1_Mesorhizobium_sp__M4B_F_Ca_ET_150_01_1_1_NODE_19_length_68068_cov_24_3864__whole_genome_shotgun_sequence	SRTK01000018_1_Mesorhizobium_sp__M4B_F_Ca_ET_169_01_1_1_NODE_18_length_99940_cov_15_9794__whole_genome_shotgun_sequence	SRTM01000018_1_Mesorhizobium_sp__M4B_F_Ca_ET_172_01_1_1_NODE_18_length_80460_cov_16_9015__whole_genome_shotgun_sequence	SRUC01000019_1_Mesorhizobium_sp__M4B_F_Ca_ET_190_01_1_1_NODE_19_length_80460_cov_21_121__whole_genome_shotgun_sequence	SRUL01000019_1_Mesorhizobium_sp__M4B_F_Ca_ET_200_01_1_1_NODE_19_length_80460_cov_28_3029__whole_genome_shotgun_sequence	SRUM01000014_1_Mesorhizobium_sp__M3A_F_Ca_ET_201_01_1_1_NODE_14_length_125695_cov_25_0195__whole_genome_shotgun_sequence	SRUO01000023_1_Mesorhizobium_sp__M4B_F_Ca_ET_203_01_1_1_NODE_23_length_99747_cov_20_1913__whole_genome_shotgun_sequence	SRUV01000019_1_Mesorhizobium_sp__M4B_F_Ca_ET_211_01_1_1_NODE_19_length_68068_cov_36_8451__whole_genome_shotgun_sequence
Hap_2	51	[CP034445_1_Mesorhizobium_sp__M2A_F_Ca_ET_043_02_1_1_chromosome__complete_genome	CP034446_1_Mesorhizobium_sp__M2A_F_Ca_ET_043_05_1_1_chromosome__complete_genome	CP034451_1_Mesorhizobium_sp__M3A_F_Ca_ET_080_04_2_1_chromosome__complete_genome	CP034454_1_Mesorhizobium_sp__M8A_F_Ca_ET_057_01_1_1_chromosome	CP034455_1_Mesorhizobium_sp__M1A_F_Ca_IN_022_06_1_1_chromosome	CP034779_1_Mesorhizobium_sp__M7A_F_Ce_TU_012_03_2_1_chromosome	CP121354_1_Mesorhizobium_sp__WSM4904_chromosome__complete_genome	CP121355_1_Mesorhizobium_sp__WSM4906_chromosome__complete_genome	CP122440_1_Mesorhizobium_sp__WSM4875_chromosome__complete_genome	NZ_CP034445_1_Mesorhizobium_sp__M2A_F_Ca_ET_043_02_1_1_chromosome__complete_genome	NZ_CP034446_1_Mesorhizobium_sp__M2A_F_Ca_ET_043_05_1_1_chromosome__complete_genome	NZ_CP034455_1_Mesorhizobium_sp__M1A_F_Ca_IN_022_06_1_1_chromosome	NZ_CP121354_1_Mesorhizobium_sp__WSM4904_chromosome__complete_genome	NZ_CP121355_1_Mesorhizobium_sp__WSM4906_chromosome__complete_genome	NZ_JANIFC010000021_1_Mesorhizobium_sp__SEMIA396_NODE_21_length_44606_cov_66_543920__whole_genome_shotgun_sequence	NZ_JANIFL010000013_1_Mesorhizobium_sp__LMG17149_contig00013__whole_genome_shotgun_sequence	NZ_JAOAMZ010000024_1_Mesorhizobium_sp__P13_3_contig00024__whole_genome_shotgun_sequence	NZ_JARIXV010000011_1_Mesorhizobium_sp__XAP10_contig00011__whole_genome_shotgun_sequence	NZ_JARIXW010000011_1_Mesorhizobium_sp__XAP4_contig00011__whole_genome_shotgun_sequence	NZ_JARIXX010000036_1_Mesorhizobium_sp__P17_1_contig00036__whole_genome_shotgun_sequence	NZ_JARIXY010000012_1_Mesorhizobium_sp__P16_1_contig00012__whole_genome_shotgun_sequence	NZ_JARIXZ010000007_1_Mesorhizobium_sp__LMG15046_strain_LMG_15046_contig00007__whole_genome_shotgun_sequence	NZ_JARIYA010000012_1_Mesorhizobium_sp__ICCV3110_1_contig00012__whole_genome_shotgun_sequence	NZ_JARIYB010000010_1_Mesorhizobium_sp__DSM_30133_contig00010__whole_genome_shotgun_sequence	RZSU01000021_1_Mesorhizobium_sp__M5C_F_Cr_IN_023_01_1_1_NODE_21_length_80751_cov_6_00318__whole_genome_shotgun_sequence	SAMS01000013_1_MAG__Mesorhizobium_sp__isolate_N_Cr_IN_000_39_2_NODE_13_length_62044_cov_11_665618__whole_genome_shotgun_sequence	SAMY01000034_1_MAG__Mesorhizobium_sp__isolate_N_Ca_IN_005_05_1_NODE_34_length_62970_cov_52_743390__whole_genome_shotgun_sequence	SANB01000029_1_MAG__Mesorhizobium_sp__isolate_N_Ca_IN_000_58_1_NODE_29_length_63428_cov_11_070945__whole_genome_shotgun_sequence	SANM01000038_1_MAG__Mesorhizobium_sp__isolate_N_Ce_IN_000_91_1_NODE_38_length_62033_cov_14_107119__whole_genome_shotgun_sequence	SANW01000006_1_MAG__Mesorhizobium_sp__isolate_N_Ca_IN_017_01_1_NODE_6_length_264173_cov_63_007206__whole_genome_shotgun_sequence	SANY01000023_1_MAG__Mesorhizobium_sp__isolate_N_Ca_IN_001_12_1_NODE_23_length_62512_cov_22_600557__whole_genome_shotgun_sequence	SAOZ01000007_1_MAG__Mesorhizobium_sp__isolate_N_Ca_IN_005_11_1_NODE_7_length_249623_cov_18_553048__whole_genome_shotgun_sequence	SAPC01000015_1_MAG__Mesorhizobium_sp__isolate_N_Ca_IN_005_03_1_NODE_15_length_137154_cov_21_990226__whole_genome_shotgun_sequence	SRTI01000004_1_Mesorhizobium_sp__M8A_F_Ca_ET_167_01_1_1_NODE_4_length_476647_cov_18_4686__whole_genome_shotgun_sequence	SRUT01000004_1_Mesorhizobium_sp__M8A_F_Ca_ET_208_01_1_1_NODE_4_length_494320_cov_23_3161__whole_genome_shotgun_sequence	SUFP01000001_1_MAG__Mesorhizobium_sp__isolate_N_Ca_IN_000_50_1_NODE_1_length_60362_cov_7_610725__whole_genome_shotgun_sequence	SUFY01000031_1_MAG__Mesorhizobium_sp__isolate_N_Ca_IN_000_86_1_NODE_31_length_62042_cov_16_026828__whole_genome_shotgun_sequence	SUGE01000027_1_MAG__Mesorhizobium_sp__isolate_N_Ca_IN_002_06_1_NODE_27_length_62200_cov_13_957841__whole_genome_shotgun_sequence	SUGF01000035_1_MAG__Mesorhizobium_sp__isolate_N_Ca_IN_003_04_1_NODE_35_length_63329_cov_7_912666__whole_genome_shotgun_sequence	SUGJ01000007_1_MAG__Mesorhizobium_sp__isolate_N_Ca_IN_004_15_1_NODE_7_length_175229_cov_16_318403__whole_genome_shotgun_sequence	SUGK01000012_1_MAG__Mesorhizobium_sp__isolate_N_Ca_IN_005_02_1_NODE_12_length_174582_cov_37_296258__whole_genome_shotgun_sequence	SUGL01000022_1_MAG__Mesorhizobium_sp__isolate_N_Ca_IN_005_04_1_NODE_22_length_123097_cov_27_186099__whole_genome_shotgun_sequence	SUGM01000022_1_MAG__Mesorhizobium_sp__isolate_N_Ca_IN_005_13_1_NODE_22_length_117385_cov_32_226310__whole_genome_shotgun_sequence	SUIS01000034_1_MAG__Mesorhizobium_sp__isolate_N_Cr_IN_000_53_1_NODE_34_length_62757_cov_16_941852__whole_genome_shotgun_sequence	EU267715_1_Mesorhizobium_ciceri_strain_USDA_3378_nitrogenase_iron_protein__nifH__gene__partial_cds	CP088147_1_Mesorhizobium_ciceri_strain_R30_chromosome__complete_genome	NZ_JARIYC010000026_1_Mesorhizobium_ciceri_strain_LMG_14989_contig00026__whole_genome_shotgun_sequence	CP015062_1_Mesorhizobium_ciceri_strain_CC1192_chromosome__complete_genome
Hap_3	2	[NZ_AP024109_1_Mesorhizobium_sp__J8_chromosome__complete_genome	MT411547_1_Mesorhizobium_sp__strain_LL_NL154_nitrogenase_reductase__nifH__gene__partial_cds]
Hap_4	4	[AYXA01000017_1_Mesorhizobium_sp__L2C054A000_scaffold0017__whole_genome_shotgun_sequence	CP100469_1_Mesorhizobium_sp__C089B_chromosome	CP100473_1_Mesorhizobium_sp__C395A_chromosome	NZ_CP100469_1_Mesorhizobium_sp__C089B_chromosome]
Hap_5	3	[AYXD01000017_1_Mesorhizobium_sp__L103C120A0_scaffold0017__whole_genome_shotgun_sequence	CP100471_1_Mesorhizobium_sp__C416B_chromosome	CP100476_1_Mesorhizobium_sp__C120A_chromosome__complete_genome]
Hap_6	3	[CP100472_1_Mesorhizobium_sp__C399B_chromosome__complete_genome	CP100474_1_Mesorhizobium_sp__C374B_chromosome	CP100475_1_Mesorhizobium_sp__C372A_chromosome__complete_genome]
Hap_7	25	[NZ_JANCTC010000023_1_Mesorhizobium_sp__LMG_17147_NODE_23_length_70270_cov_21_310409__whole_genome_shotgun_sequence	SAKL01000008_1_MAG__Mesorhizobium_sp__isolate_N_Ca_ET_026_01_1_NODE_8_length_85296_cov_11_767272__whole_genome_shotgun_sequence	SANS01000029_1_MAG__Mesorhizobium_sp__isolate_N_Ca_IN_013_07_1_NODE_29_length_68512_cov_47_368817__whole_genome_shotgun_sequence	SANT01000018_1_MAG__Mesorhizobium_sp__isolate_N_Ca_IN_014_12_1_NODE_18_length_123094_cov_48_022493__whole_genome_shotgun_sequence	SAOJ01000021_1_MAG__Mesorhizobium_sp__isolate_N_Ca_IN_002_08_1_NODE_21_length_123408_cov_18_618696__whole_genome_shotgun_sequence	SAOK01000019_1_MAG__Mesorhizobium_sp__isolate_N_Ca_IN_002_09_1_NODE_19_length_124060_cov_12_620660__whole_genome_shotgun_sequence	SAPN01000008_1_MAG__Mesorhizobium_sp__isolate_N_Ca_IN_009_15_1_NODE_8_length_206272_cov_12_103226__whole_genome_shotgun_sequence	SAPQ01000028_1_MAG__Mesorhizobium_sp__isolate_N_Ca_IN_009_08_1_NODE_28_length_89160_cov_23_128220__whole_genome_shotgun_sequence	SAQG01000030_1_MAG__Mesorhizobium_sp__isolate_N_Ca_IN_012_02_1_NODE_30_length_80218_cov_14_439492__whole_genome_shotgun_sequence	SAQP01000025_1_MAG__Mesorhizobium_sp__isolate_N_Ca_IN_014_13_1_NODE_25_length_86503_cov_16_670114__whole_genome_shotgun_sequence	SUGH01000024_1_MAG__Mesorhizobium_sp__isolate_N_Ca_IN_003_09_1_NODE_24_length_64469_cov_26_584081__whole_genome_shotgun_sequence	SUGY01000001_1_MAG__Mesorhizobium_sp__isolate_N_Ca_IN_008_04_1_NODE_1_length_65020_cov_8_480513__whole_genome_shotgun_sequence	SUHH01000004_1_MAG__Mesorhizobium_sp__isolate_N_Ca_IN_011_10_1_NODE_4_length_282401_cov_17_527261__whole_genome_shotgun_sequence	SUSD01000020_1_MAG__Mesorhizobium_sp__isolate_N_Ca_IN_014_02_1_NODE_20_length_86563_cov_26_065289__whole_genome_shotgun_sequence	HQ316759_1_Mesorhizobium_sp__CCBAU_83919_nitrogenase_iron_protein__nifH__gene__partial_cds	HQ316760_1_Mesorhizobium_sp__CCBAU_83923_nitrogenase_iron_protein__nifH__gene__partial_cds	HQ316761_1_Mesorhizobium_sp__CCBAU_83935_nitrogenase_iron_protein__nifH__gene__partial_cds	HQ316763_1_Mesorhizobium_sp__CCBAU_83943_nitrogenase_iron_protein__nifH__gene__partial_cds	HQ316764_1_Mesorhizobium_sp__CCBAU_83948_nitrogenase_iron_protein__nifH__gene__partial_cds	HQ316765_1_Mesorhizobium_sp__CCBAU_83951_nitrogenase_iron_protein__nifH__gene__partial_cds	HQ316766_1_Mesorhizobium_sp__CCBAU_83953_nitrogenase_iron_protein__nifH__gene__partial_cds	HQ316768_1_Mesorhizobium_sp__CCBAU_83978_nitrogenase_iron_protein__nifH__gene__partial_cds	HQ316769_1_Mesorhizobium_sp__CCBAU_83979_nitrogenase_iron_protein__nifH__gene__partial_cds	HQ316770_1_Mesorhizobium_sp__CCBAU_83980_nitrogenase_iron_protein__nifH__gene__partial_cds	HQ316767_1_Mesorhizobium_muleiense_strain_CCBAU_83963_nitrogenase_iron_protein__nifH__gene__partial_cds]
Hap_8	21	[RZSN01000017_1_Mesorhizobium_sp__M1A_F_Ca_IN_020_04_1_1_NODE_17_length_58533_cov_4_84065__whole_genome_shotgun_sequence	SAMF01000006_1_MAG__Mesorhizobium_sp__isolate_N_Ca_IN_000_02_1_NODE_6_length_62481_cov_7_553535__whole_genome_shotgun_sequence	SAMN01000027_1_MAG__Mesorhizobium_sp__isolate_N_Ca_IN_000_30_1_NODE_27_length_61592_cov_12_780457__whole_genome_shotgun_sequence	SAMQ01000025_1_MAG__Mesorhizobium_sp__isolate_N_Ca_IN_000_37_1_NODE_25_length_62481_cov_14_804617__whole_genome_shotgun_sequence	SAND01000038_1_MAG__Mesorhizobium_sp__isolate_N_Ca_IN_000_67_1_NODE_38_length_62650_cov_20_875294__whole_genome_shotgun_sequence	SANG01000034_1_MAG__Mesorhizobium_sp__isolate_N_Ca_IN_000_78_1_NODE_34_length_62653_cov_23_085770__whole_genome_shotgun_sequence	SANZ01000031_1_MAG__Mesorhizobium_sp__isolate_N_Ca_IN_001_03_1_NODE_31_length_63862_cov_16_191672__whole_genome_shotgun_sequence	SAOC01000021_1_MAG__Mesorhizobium_sp__isolate_N_Ca_IN_001_08_1_NODE_21_length_64300_cov_25_171998__whole_genome_shotgun_sequence	SAOF01000029_1_MAG__Mesorhizobium_sp__isolate_N_Ca_IN_002_12_1_NODE_29_length_62716_cov_13_976684__whole_genome_shotgun_sequence	SAOP01000026_1_MAG__Mesorhizobium_sp__isolate_N_Ca_IN_003_14_1_NODE_26_length_64157_cov_21_021544__whole_genome_shotgun_sequence	SAOR01000027_1_MAG__Mesorhizobium_sp__isolate_N_Ca_IN_003_02_1_NODE_27_length_62544_cov_14_628191__whole_genome_shotgun_sequence	SAOT01000025_1_MAG__Mesorhizobium_sp__isolate_N_Ca_IN_003_05_1_NODE_25_length_64300_cov_17_742657__whole_genome_shotgun_sequence	SAOX01000027_1_MAG__Mesorhizobium_sp__isolate_N_Ca_IN_004_02_1_NODE_27_length_64114_cov_14_124214__whole_genome_shotgun_sequence	SARJ01000030_1_MAG__Mesorhizobium_sp__isolate_N_Ca_MR_017_01_1_NODE_30_length_62884_cov_40_961756__whole_genome_shotgun_sequence	SASQ01000039_1_MAG__Mesorhizobium_sp__isolate_N_Cr_TU_014_04_1_NODE_39_length_64748_cov_12_868765__whole_genome_shotgun_sequence	SASX01000035_1_MAG__Mesorhizobium_sp__isolate_N_Cr_TU_018_03_1_NODE_35_length_56329_cov_15_539663__whole_genome_shotgun_sequence	SUFW01000031_1_MAG__Mesorhizobium_sp__isolate_N_Ca_IN_000_72_1_NODE_31_length_62497_cov_15_519906__whole_genome_shotgun_sequence	SUGP01000028_1_MAG__Mesorhizobium_sp__isolate_N_Ca_IN_006_07_1_NODE_28_length_81693_cov_18_063769__whole_genome_shotgun_sequence	SUHY01000027_1_MAG__Mesorhizobium_sp__isolate_N_Ca_IN_018_12_1_NODE_27_length_62697_cov_38_694810__whole_genome_shotgun_sequence	SUIP01000010_1_MAG__Mesorhizobium_sp__isolate_N_Cr_IN_000_14_1_NODE_10_length_62502_cov_10_390459__whole_genome_shotgun_sequence	SUIU01000017_1_MAG__Mesorhizobium_sp__isolate_N_Cr_IN_000_62_1_NODE_17_length_82155_cov_13_484068__whole_genome_shotgun_sequence]
Hap_9	32	[AP023247_1_Mesorhizobium_sp__131_2_1_DNA__complete_genome	NZ_AP023247_1_Mesorhizobium_sp__131_2_1_chromosome__complete_genome	LC376689_1_Mesorhizobium_sp__107_1_4_nifH_gene_for_nitrogenase_reductase__partial_cds	LC376690_1_Mesorhizobium_sp__107_2_3_nifH_gene_for_nitrogenase_reductase__partial_cds	LC376691_1_Mesorhizobium_sp__108_1_3_nifH_gene_for_nitrogenase_reductase__partial_cds	LC376692_1_Mesorhizobium_sp__108_2_2_nifH_gene_for_nitrogenase_reductase__partial_cds	LC376693_1_Mesorhizobium_sp__108_2_4_nifH_gene_for_nitrogenase_reductase__partial_cds	LC376696_1_Mesorhizobium_sp__112_1_1_nifH_gene_for_nitrogenase_reductase__partial_cds	LC376716_1_Mesorhizobium_sp__117_2_1_nifH_gene_for_nitrogenase_reductase__partial_cds	LC376717_1_Mesorhizobium_sp__117_3_9_nifH_gene_for_nitrogenase_reductase__partial_cds	LC376718_1_Mesorhizobium_sp__127_10_1_nifH_gene_for_nitrogenase_reductase__partial_cds	LC376739_1_Mesorhizobium_sp__130_2_4_nifH_gene_for_nitrogenase_reductase__partial_cds	LC376744_1_Mesorhizobium_sp__131_2_1_nifH_gene_for_nitrogenase_reductase__partial_cds	LC376745_1_Mesorhizobium_sp__131_2_2_nifH_gene_for_nitrogenase_reductase__partial_cds	LC376746_1_Mesorhizobium_sp__131_2_5_nifH_gene_for_nitrogenase_reductase__partial_cds	LC376750_1_Mesorhizobium_sp__131_3_7_nifH_gene_for_nitrogenase_reductase__partial_cds	LC376753_1_Mesorhizobium_sp__133_1_1_nifH_gene_for_nitrogenase_reductase__partial_cds	LC376754_1_Mesorhizobium_sp__133_1_7_nifH_gene_for_nitrogenase_reductase__partial_cds	LC376755_1_Mesorhizobium_sp__133_1_9_nifH_gene_for_nitrogenase_reductase__partial_cds	LC376756_1_Mesorhizobium_sp__133_2_1_nifH_gene_for_nitrogenase_reductase__partial_cds	LC376757_1_Mesorhizobium_sp__133_2_11_nifH_gene_for_nitrogenase_reductase__partial_cds	LC376758_1_Mesorhizobium_sp__133_2_13_nifH_gene_for_nitrogenase_reductase__partial_cds	LC376759_1_Mesorhizobium_sp__133_2_15_nifH_gene_for_nitrogenase_reductase__partial_cds	LC376760_1_Mesorhizobium_sp__133_2_16_nifH_gene_for_nitrogenase_reductase__partial_cds	LC376761_1_Mesorhizobium_sp__133_2_18_nifH_gene_for_nitrogenase_reductase__partial_cds	LC376762_1_Mesorhizobium_sp__133_2_19_nifH_gene_for_nitrogenase_reductase__partial_cds	LC376763_1_Mesorhizobium_sp__133_2_2_nifH_gene_for_nitrogenase_reductase__partial_cds	LC376764_1_Mesorhizobium_sp__133_2_3_nifH_gene_for_nitrogenase_reductase__partial_cds	LC376765_1_Mesorhizobium_sp__133_2_4_nifH_gene_for_nitrogenase_reductase__partial_cds	LC376766_1_Mesorhizobium_sp__133_2_6_nifH_gene_for_nitrogenase_reductase__partial_cds	LC376767_1_Mesorhizobium_sp__133_3_4_nifH_gene_for_nitrogenase_reductase__partial_cds	NZ_CP033507_1_c6682863_6681970_Mesorhizobium_jarvisii_ATCC_33669_nifH_complete_]
Hap_10	41	[AP023255_1_Mesorhizobium_sp__131_3_5_plasmid_MesoLj131c2_DNA__complete_genome	AP023257_1_Mesorhizobium_sp__L_2_11_DNA__complete_genome	NZ_AP023255_1_Mesorhizobium_sp__131_3_5_plasmid_MesoLj131c2__complete_sequence	NZ_AP023257_1_Mesorhizobium_sp__L_2_11_chromosome__complete_genome	LC376700_1_Mesorhizobium_sp__112_3_4_nifH_gene_for_nitrogenase_reductase__partial_cds	LC376701_1_Mesorhizobium_sp__112_5_3_nifH_gene_for_nitrogenase_reductase__partial_cds	LC376702_1_Mesorhizobium_sp__113_1_2_nifH_gene_for_nitrogenase_reductase__partial_cds	LC376703_1_Mesorhizobium_sp__113_3_13_nifH_gene_for_nitrogenase_reductase__partial_cds	LC376704_1_Mesorhizobium_sp__113_3_14_nifH_gene_for_nitrogenase_reductase__partial_cds	LC376705_1_Mesorhizobium_sp__113_3_15_nifH_gene_for_nitrogenase_reductase__partial_cds	LC376706_1_Mesorhizobium_sp__113_3_16_nifH_gene_for_nitrogenase_reductase__partial_cds	LC376707_1_Mesorhizobium_sp__113_3_17_nifH_gene_for_nitrogenase_reductase__partial_cds	LC376708_1_Mesorhizobium_sp__113_3_19_nifH_gene_for_nitrogenase_reductase__partial_cds	LC376709_1_Mesorhizobium_sp__113_3_3_nifH_gene_for_nitrogenase_reductase__partial_cds	LC376710_1_Mesorhizobium_sp__113_3_6_nifH_gene_for_nitrogenase_reductase__partial_cds	LC376711_1_Mesorhizobium_sp__113_3_7_nifH_gene_for_nitrogenase_reductase__partial_cds	LC376712_1_Mesorhizobium_sp__113_3_9_nifH_gene_for_nitrogenase_reductase__partial_cds	LC376713_1_Mesorhizobium_sp__114_1_3_nifH_gene_for_nitrogenase_reductase__partial_cds	LC376724_1_Mesorhizobium_sp__127_12_3_nifH_gene_for_nitrogenase_reductase__partial_cds	LC376733_1_Mesorhizobium_sp__128_5_6_nifH_gene_for_nitrogenase_reductase__partial_cds	LC376742_1_Mesorhizobium_sp__131_1_5_nifH_gene_for_nitrogenase_reductase__partial_cds	LC376743_1_Mesorhizobium_sp__131_1_6_nifH_gene_for_nitrogenase_reductase__partial_cds	LC376747_1_Mesorhizobium_sp__131_3_11_nifH_gene_for_nitrogenase_reductase__partial_cds	LC376748_1_Mesorhizobium_sp__131_3_4_nifH_gene_for_nitrogenase_reductase__partial_cds	LC376749_1_Mesorhizobium_sp__131_3_5_nifH_gene_for_nitrogenase_reductase__partial_cds	LC376751_1_Mesorhizobium_sp__131_3_8_nifH_gene_for_nitrogenase_reductase__partial_cds	LC376752_1_Mesorhizobium_sp__131_5_10_nifH_gene_for_nitrogenase_reductase__partial_cds	LC376775_1_Mesorhizobium_sp__L_2_11_nifH_gene_for_nitrogenase_reductase__partial_cds	LC376776_1_Mesorhizobium_sp__L_2_12_nifH_gene_for_nitrogenase_reductase__partial_cds	LC376778_1_Mesorhizobium_sp__L_2_6_nifH_gene_for_nitrogenase_reductase__partial_cds	LC376779_1_Mesorhizobium_sp__L_2_7_nifH_gene_for_nitrogenase_reductase__partial_cds	LC376780_1_Mesorhizobium_sp__L_3_1_nifH_gene_for_nitrogenase_reductase__partial_cds	LC376781_1_Mesorhizobium_sp__L_3_2_nifH_gene_for_nitrogenase_reductase__partial_cds	LC376782_1_Mesorhizobium_sp__L_3_3_nifH_gene_for_nitrogenase_reductase__partial_cds	LC376783_1_Mesorhizobium_sp__L_4_4_nifH_gene_for_nitrogenase_reductase__partial_cds	LC376785_1_Mesorhizobium_sp__L_8_11_nifH_gene_for_nitrogenase_reductase__partial_cds	LC376790_1_Mesorhizobium_sp__N_2_3_nifH_gene_for_nitrogenase_reductase__partial_cds	LC376791_1_Mesorhizobium_sp__N_2_4_nifH_gene_for_nitrogenase_reductase__partial_cds	LC376792_1_Mesorhizobium_sp__N_3_6_nifH_gene_for_nitrogenase_reductase__partial_cds	LC376793_1_Mesorhizobium_sp__T_1_3_nifH_gene_for_nitrogenase_reductase__partial_cds	LC376794_1_Mesorhizobium_sp__T_1_4_nifH_gene_for_nitrogenase_reductase__partial_cds]
Hap_11	4	[FTPD01000017_1_Mesorhizobium_sp__STM_4891_genome_assembly__contig__BQ8794_Contig_24__whole_genome_shotgun_sequence	NZ_CAUM01000170_1_c28993_28100_Mesorhizobium_metallidurans_STM_2683_nifH_	FTPD01000017_1_149404_150297_Mesorhizobium_prunaredense_STM_4891_nifH_assembly_BQ8794_24_	Mesorhizobium_escarrei_STM5069_contig_CAKXZT01000016_1_nifH]
Hap_12	1	[MT411546_1_Mesorhizobium_sp__strain_LL_NL149_nitrogenase_reductase__nifH__gene__partial_cds]
Hap_13	11	[CP033364_1_Mesorhizobium_sp__NZP2234_chromosome__complete_genome	LC376720_1_Mesorhizobium_sp__127_11_3_nifH_gene_for_nitrogenase_reductase__partial_cds	LC376721_1_Mesorhizobium_sp__127_11_4_nifH_gene_for_nitrogenase_reductase__partial_cds	LC376723_1_Mesorhizobium_sp__127_12_1_nifH_gene_for_nitrogenase_reductase__partial_cds	LC376726_1_Mesorhizobium_sp__127_13_1_nifH_gene_for_nitrogenase_reductase__partial_cds	FR850747_1_Mesorhizobium_sp__R46042_partial_nifH_for_nitrogenase_Fe_protein__strain_R46042	FR850754_1_Mesorhizobium_sp__R46044_partial_nifH_for_nitrogenase_Fe_protein__strain_R46044	FR850767_1_Mesorhizobium_sp__R46043_partial_nifH_for_nitrogenase_Fe_protein__strain_R46043	FR850768_1_Mesorhizobium_sp__R46045_partial_nifH_for_nitrogenase_Fe_protein__strain_R46045	NZ_SMYZ01000081_1_115154_116047_Mesorhizobium_norvegicum_nifH_10_2_2_10_2_2_82_	Mesorhizobium_Sanjanii_BSA136T_NZ_NWQG01000012_1]
Hap_14	1	[CP048406_1_Mesorhizobium_sp__AA22_chromosome__complete_genome]
Hap_15	1	[FJ745293_1_Mesorhizobium_sp__ORS_3324_nitrogenase_iron_protein__nifH__gene__partial_cds]
Hap_16	12	[KP413106_1_Mesorhizobium_sp__RITF731_nitrogenase_reductase__nifH__gene__partial_cds	KP413108_1_Mesorhizobium_sp__RITF1206_nitrogenase_reductase__nifH__gene__partial_cds	KP193078_1_Mesorhizobium_sp__RITF1215_nitrogenase_reductase__nifH__gene__partial_cds	KP193079_1_Mesorhizobium_sp__RITF908_nitrogenase_reductase__nifH__gene__partial_cds	KP193080_1_Mesorhizobium_sp__RITF1214_nitrogenase_reductase__nifH__gene__partial_cds	KP193081_1_Mesorhizobium_sp__RITF742_nitrogenase_reductase__nifH__gene__partial_cds	KP193082_1_Mesorhizobium_sp__RITF902_nitrogenase_reductase__nifH__gene__partial_cds	KP193084_1_Mesorhizobium_sp__RITF905_nitrogenase_reductase__nifH__gene__partial_cds	KP193085_1_Mesorhizobium_sp__RITF721_nitrogenase_reductase__nifH__gene__partial_cds	KP193086_1_Mesorhizobium_sp__RITF1218_nitrogenase_reductase__nifH__gene__partial_cds	KP193088_1_Mesorhizobium_sp__RITF1217_nitrogenase_reductase__nifH__gene__partial_cds	KP193087_1_Mesorhizobium_acaciae_RITF741_nifH_]
Hap_17	1	[KP413107_1_Mesorhizobium_sp__RITF903_nitrogenase_reductase__nifH__gene__partial_cds]
Hap_18	8	[KJ729216_1_Mesorhizobium_sp__CCBAU_03485_nitrogenase_Fe_protein__nifH__gene__partial_cds	KJ729217_1_Mesorhizobium_sp__CCBAU_03505_nitrogenase_Fe_protein__nifH__gene__partial_cds	KJ729219_1_Mesorhizobium_sp__CCBAU_03535_nitrogenase_Fe_protein__nifH__gene__partial_cds	KJ729225_1_Mesorhizobium_sp__CCBAU_73199_nitrogenase_Fe_protein__nifH__gene__partial_cds	KJ953899_1_Mesorhizobium_sp__CCBAU_03483_nitrogenase_Fe_protein__nifH__gene__partial_cds	JN129449_1_Mesorhizobium_sangaii_SCAU27_nifH_	KM068063_1_Mesorhizobium_septentrionale_strain_CCBAU_03474_nitrogenase_Fe_protein__nifH__gene__partial_cds	EU770975_1_Mesorhizobium_septentrionale_CCBAU_01552_nitrogenase_iron_protein__nifH__gene__partial_cds]
Hap_19	9	[KJ729218_1_Mesorhizobium_sp__CCBAU_03524_nitrogenase_Fe_protein__nifH__gene__partial_cds	KJ729227_1_Mesorhizobium_sp__CCBAU_73223_nitrogenase_Fe_protein__nifH__gene__partial_cds	KJ729228_1_Mesorhizobium_sp__CCBAU_73245_nitrogenase_Fe_protein__nifH__gene__partial_cds	KJ729231_1_Mesorhizobium_sp__CCBAU_73255_nitrogenase_Fe_protein__nifH__gene__partial_cds	KJ729237_1_Mesorhizobium_sp__CCBAU_75122_nitrogenase_Fe_protein__nifH__gene__partial_cds	KJ729249_1_Mesorhizobium_sp__CCBAU_75263_nitrogenase_Fe_protein__nifH__gene__partial_cds	GU083822_1_Mesorhizobium_amorphae_strain_DBT14_nitrogenase_reductase__nifH__gene__partial_cds	EU770974_1_Mesorhizobium_septentrionale_CCBAU_03133_nitrogenase_iron_protein__nifH__gene__partial_cds	EU877532_1_Mesorhizobium_shangrilense_CCBAU_65327_nifH_]
Hap_20	3	[KJ729220_1_Mesorhizobium_sp__CCBAU_03599_nitrogenase_Fe_protein__nifH__gene__partial_cds	KJ729244_1_Mesorhizobium_sp__CCBAU_75206_nitrogenase_Fe_protein__nifH__gene__partial_cds	EU130422_1_Mesorhizobium_caraganae_CCBAU_11299_nifH_]
Hap_21	1	[KJ729222_1_Mesorhizobium_sp__CCBAU_03605_nitrogenase_Fe_protein__nifH__gene__partial_cds]
Hap_22	4	[KJ729223_1_Mesorhizobium_sp__CCBAU_03611_nitrogenase_Fe_protein__nifH__gene__partial_cds	EU418424_1_Mesorhizobium_silamurunense_strain_CCBAU_45265_nitrogenase_reductase__nifH__gene__partial_cds	EU418426_1_Mesorhizobium_silamurunense_strain_CCBAU_45272_nitrogenase_reductase__nifH__gene__partial_cds	KJ729230_1_Mesorhizobium_muleiense_strain_CCBAU_73254_nitrogenase_Fe_protein__nifH__gene__partial_cds]
Hap_23	1	[KJ729226_1_Mesorhizobium_sp__CCBAU_73204_nitrogenase_Fe_protein__nifH__gene__partial_cds]
Hap_24	1	[KJ729229_1_Mesorhizobium_sp__CCBAU_73248_nitrogenase_Fe_protein__nifH__gene__partial_cds]
Hap_25	1	[KJ729232_1_Mesorhizobium_sp__CCBAU_75066_nitrogenase_Fe_protein__nifH__gene__partial_cds]
Hap_26	2	[KJ729233_1_Mesorhizobium_sp__CCBAU_75084_nitrogenase_Fe_protein__nifH__gene__partial_cds	KJ729240_1_Mesorhizobium_muleiense_strain_CCBAU_75138_nitrogenase_Fe_protein__nifH__gene__partial_cds]
Hap_27	2	[KJ729241_1_Mesorhizobium_sp__CCBAU_75140_nitrogenase_Fe_protein__nifH__gene__partial_cds	DQ450933_1_Mesorhizobium_temperatum_HAMBI_2583_di_nifH_]
Hap_28	1	[KJ729242_1_Mesorhizobium_sp__CCBAU_75176_nitrogenase_Fe_protein__nifH__gene__partial_cds]
Hap_29	1	[KJ729243_1_Mesorhizobium_sp__CCBAU_75179_nitrogenase_Fe_protein__nifH__gene__partial_cds]
Hap_30	1	[KJ729245_1_Mesorhizobium_sp__CCBAU_75220_nitrogenase_Fe_protein__nifH__gene__partial_cds]
Hap_31	1	[KJ729234_1_Mesorhizobium_sp__CCBAU_75093_nitrogenase_Fe_protein__nifH__gene__partial_cds]
Hap_32	1	[KJ729238_1_Mesorhizobium_sp__CCBAU_75128_nitrogenase_Fe_protein__nifH__gene__partial_cds]
Hap_33	1	[KM068067_1_Mesorhizobium_sp__CCBAU_73277_nitrogenase_Fe_protein__nifH__gene__partial_cds]
Hap_34	3	[MT361515_1_Mesorhizobium_sp__strain_PJ_AR25_nitrogenase_Fe_protein__nifH__gene__partial_cds	MT411544_1_Mesorhizobium_sp__strain_LL_AP115_nitrogenase_reductase__nifH__gene__partial_cds	MT411545_1_Mesorhizobium_sp__strain_LL_AP116_nitrogenase_reductase__nifH__gene__partial_cds]
Hap_35	1	[FJ745294_1_Mesorhizobium_sp__ORS_3355_nitrogenase_iron_protein__nifH__gene__partial_cds]
Hap_36	3	[FJ745297_1_Mesorhizobium_sp__ORS_3369_nitrogenase_iron_protein__nifH__gene__partial_cds	FJ745296_1_Mesorhizobium_sp__ORS_3365_nitrogenase_iron_protein__nifH__gene__partial_cds	FJ745292_1_Mesorhizobium_plurifarium_strain_ORS_1096_nitrogenase_iron_protein__nifH__gene__partial_cds]
Hap_37	1	[FJ745295_1_Mesorhizobium_sp__ORS_3356_nitrogenase_iron_protein__nifH__gene__partial_cds]
Hap_38	6	[LC376694_1_Mesorhizobium_sp__108_3_3_nifH_gene_for_nitrogenase_reductase__partial_cds	LC376695_1_Mesorhizobium_sp__108_3_4_nifH_gene_for_nitrogenase_reductase__partial_cds	LC376735_1_Mesorhizobium_sp__129_4_1_nifH_gene_for_nitrogenase_reductase__partial_cds	LC376769_1_Mesorhizobium_sp__K_1_6_nifH_gene_for_nitrogenase_reductase__partial_cds	LC376770_1_Mesorhizobium_sp__K_2_3_nifH_gene_for_nitrogenase_reductase__partial_cds	LC376773_1_Mesorhizobium_sp__K_3_4_nifH_gene_for_nitrogenase_reductase__partial_cds]
Hap_39	10	[LC376697_1_Mesorhizobium_sp__112_2_1_nifH_gene_for_nitrogenase_reductase__partial_cds	LC376698_1_Mesorhizobium_sp__112_2_2_nifH_gene_for_nitrogenase_reductase__partial_cds	LC376736_1_Mesorhizobium_sp__129_5_5_nifH_gene_for_nitrogenase_reductase__partial_cds	LC376737_1_Mesorhizobium_sp__129_5_7_nifH_gene_for_nitrogenase_reductase__partial_cds	LC376738_1_Mesorhizobium_sp__129_5_8_nifH_gene_for_nitrogenase_reductase__partial_cds	LC376741_1_Mesorhizobium_sp__130_3_4_nifH_gene_for_nitrogenase_reductase__partial_cds	LC376774_1_Mesorhizobium_sp__K_3_5_nifH_gene_for_nitrogenase_reductase__partial_cds	LC376784_1_Mesorhizobium_sp__L_8_10_nifH_gene_for_nitrogenase_reductase__partial_cds	LC376787_1_Mesorhizobium_sp__L_8_4_nifH_gene_for_nitrogenase_reductase__partial_cds	LC376788_1_Mesorhizobium_sp__L_8_5_nifH_gene_for_nitrogenase_reductase__partial_cds]
Hap_40	14	[LC376699_1_Mesorhizobium_sp__112_3_3_nifH_gene_for_nitrogenase_reductase__partial_cds	LC376714_1_Mesorhizobium_sp__114_3_4_nifH_gene_for_nitrogenase_reductase__partial_cds	LC376715_1_Mesorhizobium_sp__114_5_8_nifH_gene_for_nitrogenase_reductase__partial_cds	LC376719_1_Mesorhizobium_sp__127_10_5_nifH_gene_for_nitrogenase_reductase__partial_cds	LC376722_1_Mesorhizobium_sp__127_11_6_nifH_gene_for_nitrogenase_reductase__partial_cds	LC376725_1_Mesorhizobium_sp__127_12_4_nifH_gene_for_nitrogenase_reductase__partial_cds	LC376732_1_Mesorhizobium_sp__128_5_4_nifH_gene_for_nitrogenase_reductase__partial_cds	LC376734_1_Mesorhizobium_sp__129_2_7_nifH_gene_for_nitrogenase_reductase__partial_cds	LC376740_1_Mesorhizobium_sp__130_3_3_nifH_gene_for_nitrogenase_reductase__partial_cds	CP033334_1_Mesorhizobium_loti_strain_NZP2042_chromosome__complete_genome	NZ_PZJX01000070_1_c26658_25765_Mesorhizobium_helmanticense_CSLC115N_00070nifH_	NC_002678_2_4771737_4772630_Mesorhizobium_japonicum_MAFF_303099_nifH_complete_	NZ_PNOT02000271_1_c33524_32792_Mesorhizobium_intechi_BD68_c_3_len_T_33524nifH_	EU252607_1_Mesorhizobium_tarimense_CCBAU_83306_nifH_]
Hap_41	8	[LC376727_1_Mesorhizobium_sp__127_14_5_nifH_gene_for_nitrogenase_reductase__partial_cds	LC376730_1_Mesorhizobium_sp__128_5_2_nifH_gene_for_nitrogenase_reductase__partial_cds	LC376731_1_Mesorhizobium_sp__128_5_3_nifH_gene_for_nitrogenase_reductase__partial_cds	LC376768_1_Mesorhizobium_sp__K_1_2_nifH_gene_for_nitrogenase_reductase__partial_cds	LC376771_1_Mesorhizobium_sp__K_3_1_nifH_gene_for_nitrogenase_reductase__partial_cds	LC376772_1_Mesorhizobium_sp__K_3_2_nifH_gene_for_nitrogenase_reductase__partial_cds	LC376786_1_Mesorhizobium_sp__L_8_3_nifH_gene_for_nitrogenase_reductase__partial_cds	LC376789_1_Mesorhizobium_sp__L_8_8_nifH_gene_for_nitrogenase_reductase__partial_cds]
Hap_42	3	[LC376728_1_Mesorhizobium_sp__128_1_17_nifH_gene_for_nitrogenase_reductase__partial_cds	LC376729_1_Mesorhizobium_sp__128_1_7_nifH_gene_for_nitrogenase_reductase__partial_cds	FM203330_1_Mesorhizobium_olivaresii_nifH_di_type_CPS13T]
Hap_43	1	[LC376777_1_Mesorhizobium_sp__L_2_3_nifH_gene_for_nitrogenase_reductase__partial_cds]
Hap_44	73	[FR850755_1_Mesorhizobium_sp__R46074_partial_nifH_for_nitrogenase_Fe_protein__strain_R46074	FR850756_1_Mesorhizobium_sp__R46071_partial_nifH_for_nitrogenase_Fe_protein__strain_R46071	MH788244_1_Mesorhizobium_amorphae_strain_N140_nitrogenase_Fe_protein__nifH__gene__partial_cds	MH788275_1_Mesorhizobium_amorphae_strain_N87_nitrogenase_Fe_protein__nifH__gene__partial_cds	MH788284_1_Mesorhizobium_amorphae_strain_N97_nitrogenase_Fe_protein__nifH__gene__partial_cds	MH788301_1_Mesorhizobium_amorphae_strain_T45_nitrogenase_Fe_protein__nifH__gene__partial_cds	MH788293_1_Mesorhizobium_amorphae_strain_SM13_nitrogenase_Fe_protein__nifH__gene__partial_cds	MH788343_1_Mesorhizobium_metallidurans_strain_YH1_nitrogenase_Fe_protein__nifH__gene__partial_cds	MH788344_1_Mesorhizobium_metallidurans_strain_YH10_nitrogenase_Fe_protein__nifH__gene__partial_cds	MH788345_1_Mesorhizobium_metallidurans_strain_YH11_nitrogenase_Fe_protein__nifH__gene__partial_cds	MH788348_1_Mesorhizobium_metallidurans_strain_YH14_nitrogenase_Fe_protein__nifH__gene__partial_cds	MH788350_1_Mesorhizobium_metallidurans_strain_YH8_nitrogenase_Fe_protein__nifH__gene__partial_cds	MH788351_1_Mesorhizobium_metallidurans_strain_YH9_nitrogenase_Fe_protein__nifH__gene__partial_cds	MH788070_1_Mesorhizobium_ciceri_strain_B20_nitrogenase_Fe_protein__nifH__gene__partial_cds	MH788071_1_Mesorhizobium_ciceri_strain_B24_nitrogenase_Fe_protein__nifH__gene__partial_cds	MH788072_1_Mesorhizobium_ciceri_strain_B25_nitrogenase_Fe_protein__nifH__gene__partial_cds	MH788073_1_Mesorhizobium_ciceri_strain_B26_nitrogenase_Fe_protein__nifH__gene__partial_cds	MH788066_1_Mesorhizobium_ciceri_strain_B15_nitrogenase_Fe_protein__nifH__gene__partial_cds	MH788076_1_Mesorhizobium_ciceri_strain_B32_nitrogenase_Fe_protein__nifH__gene__partial_cds	MH788067_1_Mesorhizobium_ciceri_strain_B17_nitrogenase_Fe_protein__nifH__gene__partial_cds	MH788107_1_Mesorhizobium_huakuii_strain_Ger31_nitrogenase_Fe_protein__nifH__gene__partial_cds	MH788108_1_Mesorhizobium_huakuii_strain_Ger32_nitrogenase_Fe_protein__nifH__gene__partial_cds	MH788109_1_Mesorhizobium_huakuii_strain_Ger33_nitrogenase_Fe_protein__nifH__gene__partial_cds	MH788110_1_Mesorhizobium_huakuii_strain_Ger34_nitrogenase_Fe_protein__nifH__gene__partial_cds	MH788111_1_Mesorhizobium_huakuii_strain_Ger35_nitrogenase_Fe_protein__nifH__gene__partial_cds	MH788112_1_Mesorhizobium_huakuii_strain_Ger37_nitrogenase_Fe_protein__nifH__gene__partial_cds	MH788113_1_Mesorhizobium_huakuii_strain_Ger38_nitrogenase_Fe_protein__nifH__gene__partial_cds	MH788115_1_Mesorhizobium_huakuii_strain_Ger4_nitrogenase_Fe_protein__nifH__gene__partial_cds	MH788090_1_Mesorhizobium_huakuii_strain_Ger12_nitrogenase_Fe_protein__nifH__gene__partial_cds	MH788091_1_Mesorhizobium_huakuii_strain_Ger13_nitrogenase_Fe_protein__nifH__gene__partial_cds	MH788092_1_Mesorhizobium_huakuii_strain_Ger15_nitrogenase_Fe_protein__nifH__gene__partial_cds	MH788094_1_Mesorhizobium_huakuii_strain_Ger17_nitrogenase_Fe_protein__nifH__gene__partial_cds	MH788095_1_Mesorhizobium_huakuii_strain_Ger19_nitrogenase_Fe_protein__nifH__gene__partial_cds	MH788096_1_Mesorhizobium_huakuii_strain_Ger2_nitrogenase_Fe_protein__nifH__gene__partial_cds	MH788097_1_Mesorhizobium_huakuii_strain_Ger21_nitrogenase_Fe_protein__nifH__gene__partial_cds	MH788098_1_Mesorhizobium_huakuii_strain_Ger22_nitrogenase_Fe_protein__nifH__gene__partial_cds	MH788069_1_Mesorhizobium_huakuii_strain_B2_nitrogenase_Fe_protein__nifH__gene__partial_cds	MH788099_1_Mesorhizobium_huakuii_strain_Ger23_nitrogenase_Fe_protein__nifH__gene__partial_cds	MH788100_1_Mesorhizobium_huakuii_strain_Ger24_nitrogenase_Fe_protein__nifH__gene__partial_cds	MH788103_1_Mesorhizobium_huakuii_strain_Ger28_nitrogenase_Fe_protein__nifH__gene__partial_cds	MH788104_1_Mesorhizobium_huakuii_strain_Ger29_nitrogenase_Fe_protein__nifH__gene__partial_cds	MH788105_1_Mesorhizobium_huakuii_strain_Ger3_nitrogenase_Fe_protein__nifH__gene__partial_cds	MH788106_1_Mesorhizobium_huakuii_strain_Ger30_nitrogenase_Fe_protein__nifH__gene__partial_cds	MH788290_1_Mesorhizobium_huakuii_strain_QD2_nitrogenase_Fe_protein__nifH__gene__partial_cds	MH788291_1_Mesorhizobium_huakuii_strain_QD6_nitrogenase_Fe_protein__nifH__gene__partial_cds	MH788315_1_Mesorhizobium_huakuii_strain_WF1_nitrogenase_Fe_protein__nifH__gene__partial_cds	MH788287_1_Mesorhizobium_huakuii_strain_P1T11_nitrogenase_Fe_protein__nifH__gene__partial_cds	MH788292_1_Mesorhizobium_huakuii_strain_QD9_nitrogenase_Fe_protein__nifH__gene__partial_cds
Hap_45	1	[EU418425_1_Mesorhizobium_sp__CCBAU_25282_nitrogenase_reductase__nifH__gene__partial_cds]
Hap_46	1	[FJ745298_1_Mesorhizobium_sp__ORS_3404_nitrogenase_iron_protein__nifH__gene__partial_cds]
Hap_47	1	[KP219173_1_Mesorhizobium_sp__SCAUd6_nitrogenase_iron_protein__nifH__gene__partial_cds]
Hap_48	201	[FR850778_1_Mesorhizobium_sp__R46110_partial_nifH_for_nitrogenase_Fe_protein__strain_R46110	MH788068_1_Mesorhizobium_amorphae_strain_B19_nitrogenase_Fe_protein__nifH__gene__partial_cds	MH788081_1_Mesorhizobium_amorphae_strain_CCNWSX0144_nitrogenase_Fe_protein__nifH__gene__partial_cds	MH788085_1_Mesorhizobium_amorphae_strain_G22_nitrogenase_Fe_protein__nifH__gene__partial_cds	MH788087_1_Mesorhizobium_amorphae_strain_G37_nitrogenase_Fe_protein__nifH__gene__partial_cds	MH788140_1_Mesorhizobium_amorphae_strain_GX28_nitrogenase_Fe_protein__nifH__gene__partial_cds	MH788141_1_Mesorhizobium_amorphae_strain_GX29_nitrogenase_Fe_protein__nifH__gene__partial_cds	MH788142_1_Mesorhizobium_amorphae_strain_GX30_nitrogenase_Fe_protein__nifH__gene__partial_cds	MH788144_1_Mesorhizobium_amorphae_strain_GX32_nitrogenase_Fe_protein__nifH__gene__partial_cds	MH788146_1_Mesorhizobium_amorphae_strain_GX35_nitrogenase_Fe_protein__nifH__gene__partial_cds	MH788147_1_Mesorhizobium_amorphae_strain_GX37_nitrogenase_Fe_protein__nifH__gene__partial_cds	MH788168_1_Mesorhizobium_amorphae_strain_HL21_nitrogenase_Fe_protein__nifH__gene__partial_cds	MH788170_1_Mesorhizobium_amorphae_strain_HZ11_nitrogenase_Fe_protein__nifH__gene__partial_cds	MH788171_1_Mesorhizobium_amorphae_strain_HZ12_nitrogenase_Fe_protein__nifH__gene__partial_cds	MH788172_1_Mesorhizobium_amorphae_strain_HZ13_nitrogenase_Fe_protein__nifH__gene__partial_cds	MH788173_1_Mesorhizobium_amorphae_strain_HZ14_nitrogenase_Fe_protein__nifH__gene__partial_cds	MH788174_1_Mesorhizobium_amorphae_strain_HZ15_nitrogenase_Fe_protein__nifH__gene__partial_cds	MH788175_1_Mesorhizobium_amorphae_strain_HZ16_nitrogenase_Fe_protein__nifH__gene__partial_cds	MH788176_1_Mesorhizobium_amorphae_strain_HZ17_nitrogenase_Fe_protein__nifH__gene__partial_cds	MH788199_1_Mesorhizobium_amorphae_strain_HZ42_nitrogenase_Fe_protein__nifH__gene__partial_cds	MH788196_1_Mesorhizobium_amorphae_strain_HZ4_nitrogenase_Fe_protein__nifH__gene__partial_cds	MH788206_1_Mesorhizobium_amorphae_strain_HZ49_nitrogenase_Fe_protein__nifH__gene__partial_cds	MH788207_1_Mesorhizobium_amorphae_strain_HZ5_nitrogenase_Fe_protein__nifH__gene__partial_cds	MH788208_1_Mesorhizobium_amorphae_strain_HZ50_nitrogenase_Fe_protein__nifH__gene__partial_cds	MH788209_1_Mesorhizobium_amorphae_strain_HZ51_nitrogenase_Fe_protein__nifH__gene__partial_cds	MH788210_1_Mesorhizobium_amorphae_strain_HZ53_nitrogenase_Fe_protein__nifH__gene__partial_cds	MH788211_1_Mesorhizobium_amorphae_strain_HZ55_nitrogenase_Fe_protein__nifH__gene__partial_cds	MH788212_1_Mesorhizobium_amorphae_strain_HZ56_nitrogenase_Fe_protein__nifH__gene__partial_cds	MH788213_1_Mesorhizobium_amorphae_strain_HZ57_nitrogenase_Fe_protein__nifH__gene__partial_cds	MH788197_1_Mesorhizobium_amorphae_strain_HZ40_nitrogenase_Fe_protein__nifH__gene__partial_cds	MH788202_1_Mesorhizobium_amorphae_strain_HZ4_4_nitrogenase_Fe_protein__nifH__gene__partial_cds	MH788200_1_Mesorhizobium_amorphae_strain_HZ43_nitrogenase_Fe_protein__nifH__gene__partial_cds	MH788205_1_Mesorhizobium_amorphae_strain_HZ47_nitrogenase_Fe_protein__nifH__gene__partial_cds	MH788192_1_Mesorhizobium_amorphae_strain_HZ35_nitrogenase_Fe_protein__nifH__gene__partial_cds	MH788219_1_Mesorhizobium_amorphae_strain_HZ7_nitrogenase_Fe_protein__nifH__gene__partial_cds	MH788220_1_Mesorhizobium_amorphae_strain_HZ8_nitrogenase_Fe_protein__nifH__gene__partial_cds	MH788221_1_Mesorhizobium_amorphae_strain_HZ9_nitrogenase_Fe_protein__nifH__gene__partial_cds	MH788230_1_Mesorhizobium_amorphae_strain_N100_nitrogenase_Fe_protein__nifH__gene__partial_cds	MH788231_1_Mesorhizobium_amorphae_strain_N101_nitrogenase_Fe_protein__nifH__gene__partial_cds	MH788232_1_Mesorhizobium_amorphae_strain_N116_nitrogenase_Fe_protein__nifH__gene__partial_cds	MH788233_1_Mesorhizobium_amorphae_strain_N117_nitrogenase_Fe_protein__nifH__gene__partial_cds	MH788234_1_Mesorhizobium_amorphae_strain_N118_nitrogenase_Fe_protein__nifH__gene__partial_cds	MH788235_1_Mesorhizobium_amorphae_strain_N119_nitrogenase_Fe_protein__nifH__gene__partial_cds	MH788238_1_Mesorhizobium_amorphae_strain_N127_nitrogenase_Fe_protein__nifH__gene__partial_cds	MH788239_1_Mesorhizobium_amorphae_strain_N129_nitrogenase_Fe_protein__nifH__gene__partial_cds	MH788261_1_Mesorhizobium_amorphae_strain_N19_nitrogenase_Fe_protein__nifH__gene__partial_cds	MH788262_1_Mesorhizobium_amorphae_strain_N32_nitrogenase_Fe_protein__nifH__gene__partial_cds	MH788263_1_Mesorhizobium_amorphae_strain_N37_nitrogenase_Fe_protein__nifH__gene__partial_cds
Hap_49	1	[EU418420_1_Mesorhizobium_sp__CCBAU_11166_nitrogenase_reductase__nifH__gene__partial_cds]
Hap_50	2	[EU418421_1_Mesorhizobium_sp__CCBAU_73184_nitrogenase_reductase__nifH__gene__partial_cds	GU083824_1_Mesorhizobium_tianshanense_strain_DBT7_3_nitrogenase_reductase__nifH__gene__partial_cds]
Hap_51	1	[KJ729247_1_Mesorhizobium_sp__CCBAU_75225_nitrogenase_Fe_protein__nifH__gene__partial_cds]
Hap_52	2	[KJ729235_1_Mesorhizobium_sp__CCBAU_75095_nitrogenase_Fe_protein__nifH__gene__partial_cds	KJ729221_1_Mesorhizobium_muleiense_strain_CCBAU_03603_nitrogenase_Fe_protein__nifH__gene__partial_cds]
Hap_53	1	[KJ729239_1_Mesorhizobium_sp__CCBAU_75133_nitrogenase_Fe_protein__nifH__gene__partial_cds]
Hap_54	1	[KJ729224_1_Mesorhizobium_amorphae_strain_CCBAU_051169_nitrogenase_Fe_protein__nifH__gene__partial_cds]
Hap_55	4	[EF153401_1_Mesorhizobium_amorphae_strain_CCBAU_45224_dinitrogenase_reductase__nifH__gene__partial_cds	EU267714_1_Mesorhizobium_amorphae_strain_ACCC_19665_nitrogenase_iron_protein__nifH__gene__partial_cds	EU707169_1_Mesorhizobium_huakuii_strain_CCBAU_15514_nitrogenase_reductase__nifH__gene__partial_cds	EF153402_1_Mesorhizobium_huakuii_strain_CCBAU_25056_dinitrogenase_reductase__nifH__gene__partial_cds]
Hap_56	1	[EU418427_1_Mesorhizobium_amorphae_strain_CCBAU_25288_nitrogenase_reductase__nifH__gene__partial_cds]
Hap_57	1	[CP015064_1_Mesorhizobium_ciceri_biovar_biserrulae_strain_WSM1284_chromosome__complete_genome]
Hap_58	8	[CP002447_1_Mesorhizobium_ciceri_biovar_biserrulae_WSM1271_chromosome__complete_genome	CP097252_1_Mesorhizobium_opportunistum_strain_WSM1558_chromosome__complete_genome	NZ_CP097252_1_Mesorhizobium_opportunistum_strain_WSM1558_chromosome__complete_genome	CP002279_1_Mesorhizobium_opportunistum_WSM2075_chromosome__complete_genome	NC_015675_1_c6574219_6573326_Mesorhizobium_opportunistum_WSM2075_nifH_complete_	NC_019973_1_c5948508_5947615_Mesorhizobium_australicum_WSM2073nifH_from_complete_	CP003358_1_Mesorhizobium_australicum_WSM2073__complete_genome	Mesorhizobium_sp_B2_6_5]
Hap_59	3	[CP050299_1_Mesorhizobium_huakuii_strain_583_plasmid_p_1__complete_sequence	CP050295_1_Mesorhizobium_loti_strain_582_plasmid_p_1__complete_sequence	KJ729248_1_Mesorhizobium_temperatum_strain_CCBAU_75259_nitrogenase_Fe_protein__nifH__gene__partial_cds]
Hap_60	12	[MH788266_1_Mesorhizobium_huakuii_strain_N51_nitrogenase_Fe_protein__nifH__gene__partial_cds	MH788270_1_Mesorhizobium_huakuii_strain_N70_nitrogenase_Fe_protein__nifH__gene__partial_cds	MH788162_1_Mesorhizobium_huakuii_strain_HL11_nitrogenase_Fe_protein__nifH__gene__partial_cds	MH788163_1_Mesorhizobium_huakuii_strain_HL16_nitrogenase_Fe_protein__nifH__gene__partial_cds	MH788164_1_Mesorhizobium_huakuii_strain_HL17_nitrogenase_Fe_protein__nifH__gene__partial_cds	MH788169_1_Mesorhizobium_huakuii_strain_HL9_nitrogenase_Fe_protein__nifH__gene__partial_cds	MH788166_1_Mesorhizobium_huakuii_strain_HL19_nitrogenase_Fe_protein__nifH__gene__partial_cds	MH788167_1_Mesorhizobium_huakuii_strain_HL2_nitrogenase_Fe_protein__nifH__gene__partial_cds	MH788259_1_Mesorhizobium_huakuii_strain_N167_nitrogenase_Fe_protein__nifH__gene__partial_cds	MH788260_1_Mesorhizobium_huakuii_strain_N168_nitrogenase_Fe_protein__nifH__gene__partial_cds	MH788161_1_Mesorhizobium_huakuii_strain_HL1_nitrogenase_Fe_protein__nifH__gene__partial_cds	MH788236_1_Mesorhizobium_sangaii_strain_N121_nitrogenase_Fe_protein__nifH__gene__partial_cds]
Hap_61	1	[MH788165_1_Mesorhizobium_huakuii_strain_HL18_nitrogenase_Fe_protein__nifH__gene__partial_cds]
Hap_62	1	[MH788237_1_Mesorhizobium_huakuii_strain_N125_nitrogenase_Fe_protein__nifH__gene__partial_cds]
Hap_63	3	[FR850769_1_Mesorhizobium_loti_partial_nifH_for_nitrogenase_Fe_protein__strain_R46072	MH788129_1_Mesorhizobium_loti_strain_GX12_nitrogenase_Fe_protein__nifH__gene__partial_cds	MH788321_1_Mesorhizobium_sangaii_strain_WH17_nitrogenase_Fe_protein__nifH__gene__partial_cds]
Hap_64	1	[EU707163_1_Mesorhizobium_tianshanense_strain_CCBAU_15528_nifH_gene__partial_sequence]
Hap_65	3	[EU267718_1_Mesorhizobium_tianshanense_strain_CCBAU_3306_nitrogenase_iron_protein__nifH__gene__partial_cds	NZ_VLKT01000071_1_Mesorhizobium_tianshanense_strain_CGMCC_1_2546_IQ26DRAFT_scaffold00071_71__whole_genome_shotgun_sequence	VLKT01000071_1_Mesorhizobium_tianshanense_strain_CGMCC_1_2546_IQ26DRAFT_scaffold00071_71__whole_genome_shotgun_sequence]
Hap_66	2	[GU083823_1_Mesorhizobium_tianshanense_strain_DBT6_3_nitrogenase_reductase__nifH__gene__partial_cds	KJ729246_1_Mesorhizobium_gobiense_strain_CCBAU_75224_nitrogenase_Fe_protein__nifH__gene__partial_cds]
Hap_67	1	[GU083831_1_Mesorhizobium_tianshanense_strain_ZW5_3_nitrogenase_reductase__nifH__gene__partial_cds]
Hap_68	1	[EU707164_1_Mesorhizobium_tianshanense_strain_CCBAU_15527_nitrogenase_reductase__nifH__gene__partial_cds]
Hap_69	2	[EU418423_1_Mesorhizobium_silamurunense_strain_CCBAU_01550_nitrogenase_reductase__nifH__gene__partial_cds	EU418423_1_Mesorhizobium_silamurunense_CCBAU_01550_nifH_]
Hap_70	2	[EU267717_1_Mesorhizobium_plurifarium_strain_LMG_11892_nitrogenase_iron_protein__nifH__gene__partial_cds	DQ450931_1_Mesorhizobium_plurifarium_ORS_1032_di_nifH_]
Hap_71	1	[EU418422_1_Mesorhizobium_temperatum_strain_CCBAU_01545_nitrogenase_reductase__nifH__gene__partial_cds]
Hap_72	1	[KJ729236_1_Mesorhizobium_temperatum_strain_CCBAU_75119_nitrogenase_Fe_protein__nifH__gene__partial_cds]
Hap_73	1	[KJ953900_1_Mesorhizobium_temperatum_nitrogenase_Fe_protein__nifH__gene__partial_cds]
Hap_74	1	[EU770976_1_Mesorhizobium_temperatum_CCBAU_01541_nitrogenase_iron_protein__nifH__gene__partial_cds]
Hap_75	1	[NZ_QMBQ01000012_1_c32374_31481_Mesorhizobium_atlanticum_nifH_CNPSo_3140_11_]
Hap_76	3	[KC237470_2_Mesorhizobium_calcicola_ICMP_19560_nifH_	KC237461_1_Mesorhizobium_cantuariense_ICMP_19515_nifH_	KC237488_1_Mesorhizobium_sophorae_ICMP_19535_nifH_]
Hap_77	2	[GU220806_1_Mesorhizobium_camelthorni_CCNWXJ_40_4_nifH_	Mesorhizobium_camelthorni_NZ_JAAKZF010000030_1]
Hap_78	1	[GU083825_1_Mesorhizobium_alhagi_strain_DBT26_nitrogenase_reductase__nifH__gene__partial_cds]
Hap_79	4	[GU083827_1_Mesorhizobium_alhagi_strain_MQ15_nitrogenase_reductase__nifH__gene__partial_cds	GU083828_1_Mesorhizobium_alhagi_strain_YM18_1_nitrogenase_reductase__nifH__gene__partial_cds	FJ481881_1_Mesorhizobium_alhagi_CCNWXJ12_1__nifH_	MF461637_1_Mesorhizobium_zhangyense_NifH_nifH_]
Hap_80	1	[GU083829_1_Mesorhizobium_alhagi_strain_DB7_nitrogenase_reductase__nifH__gene__partial_cds]
Hap_81	1	[EU418419_1_Mesorhizobium_septentrionale_strain_CCBAU_03074_nitrogenase_reductase__nifH__gene__partial_cds]
Hap_82	2	[NZ_FZQR01000114_1_c998_105_Mesorhizobium_carmichaelinearum_ICMP_18942_nifH_	Mesorhizobium_carmichaelinearum_ICMP18942T_FZQR01000114_1]
Hap_83	1	[DQ450927_1_Mesorhizobium_chacoense_LMG_19008_di_nifH_]
Hap_84	1	[NZ_FUIG01000049_1_c29828_28935_Mesorhizobium_delmotii_STM_462_nifH_]
Hap_85	1	[NZ_KI421454_1_c391940_391047_Mesorhizobium_erdmanii_nifH_USDA_3471_A3AUDRAFT_2_3_]
Hap_86	1	[EU252606_1_Mesorhizobium_gobiense_CCBAU_83330_nifH_]
Hap_87	1	[KC237474_1_Mesorhizobium_newzealandense_ICMP_19545_nifH_]
Hap_88	1	[KC237458_1_Mesorhizobium_kowhaii_ICMP_19512_nifH_]
Hap_89	1	[JQ339911_1_Mesorhizobium_qingshengii_CCBAU_33460_nifH_]
Hap_90	1	[NZ_QMBP01000030_1_32718_33611_Mesorhizobium_hawassense_AC99b_29_]
Hap_91	1	[KC237477_1_Mesorhizobium_waitakense_ICMP_19523_nifH_]
Hap_92	2	[LN824202_1_Mesorhizobium_tamadayense_nifH__Ala_3	Mesorhizobium_tamadayense_strain_24820]
Hap_93	1	[DQ311093_1_Mesorhizobium_albiziae_CCBAU_61158_nifH_]
Hap_94	1	[CP033366_1_Mesorhizobium_japonicum_R7A_chromosome__complete_genome]
Hap_95	1	[GCA_037179725.1_Mesorhizobium_sp_Cs1321R2N1_nifH]
Hap_96	1	[CP033361_1_Mesorhizobium_erdmanii_strain_NZP2014_chromosome__complete_genome]
Hap_97	6	[GCA_0371796251_Mesorhizobium_spp._Cs1299R1N3_nifH	PRJNA940066_Cs1299R2N3	Cs1299R2N4	PRJNA940066_Cs1321R1N1	Cs1321R3N1	PRJNA940066_Cs1321R3N2]
Hap_98	4	[GCA_037179655.1_Mesorhizobium_spp._Cs1299R1NI_nifH	PRJNA940066_Cs1299R1N2	Cs1299R2AN1	PRJNA940066_Cs1299R2AN2]
Hap_99	2	[GCA_037179605.1_Mesohizobium_sp_Ld1326N3Ts_nifH	GCF_000513935_1_contig_NZ_AZUY01000029_1_nifH]
Hap_100	1	[Mesorhizobium_onobrychidis_OM4_contig_CP062229_1_nifH]
Hap_101	1	[Mesorhizobium_ventifaucium_STM4922_contig_CAKXZS010000001_1_nifH]
Hap_102	1	[Bradyrhizobium_japonicum_USDA6T]
Hap_103	1	[GCA_037179585.1_Mesorhizobium_sp_Cs1330R2N1Ts_nifH]
Hap_104	1	[Mesorhizobium_neociceri_nifH_1]
Hap_105	1	[Mesorhizobium_waimense_ICMP19557_NZ_QZWZ01000047_1]
Hap_106	1	[PRJNA935254_Mesorhizobium_abyssinicae_LMG26967T_this study]
[truncated: 153 more columns]

## Sheet: Supplementary Table S6
Supplementary Table S6 nodC haplotype allocations of all the isolates considered in this study and all nodC genes published including Bradyrhizobium japonicum USDA6 and Bradyrhizobium canarience CCBAU 51257 as outgroups and a total of 459 sequences were used to generate 99 haplotypes
Haplotype	Number of Taxa	Taxa number
Hap_1	1	[1]
Hap_2	8	[2-5 137 411-413]
Hap_3	1	[6]
Hap_4	1	[7]
Hap_5	6	[8-9 36 404-405 418]
Hap_6	9	[10 27 44-46 109 420-421 429]
Hap_7	1	[11]
Hap_8	2	[12 142]
Hap_9	2	[13-14]
Hap_10	1	[15]
Hap_11	4	[16 31-33]
Hap_12	5	[17-18 124 135-136]
Hap_13	19	[19 26 35 49 403 417 423-424 427 430 438 443 445-448 450 457-458]
Hap_14	23	[20-23 25 34 48 402 415-416 425-426 431 437 439-441 451-456]
Hap_15	1	[24]
Hap_16	1	[28]
Hap_17	2	[29-30]
Hap_18	2	[37 419]
Hap_19	2	[38 40]
Hap_20	1	[39]
Hap_21	2	[41-42]
Hap_22	1	[43]
Hap_23	1	[47]
Hap_24	1	[50]
Hap_25	2	[51 125]
Hap_26	1	[52]
Hap_27	1	[53]
Hap_28	2	[54 59]
Hap_29	3	[55-56 62]
Hap_30	1	[57]
Hap_31	1	[58]
Hap_32	4	[60 67 75 89]
Hap_33	1	[61]
Hap_34	1	[63]
Hap_35	1	[64]
Hap_36	1	[65]
Hap_37	6	[66 68-70 72-73]
Hap_38	1	[71]
Hap_39	1	[74]
Hap_40	2	[76-77]
Hap_41	1	[78]
Hap_42	1	[79]
Hap_43	1	[80]
Hap_44	1	[81]
Hap_45	1	[82]
Hap_46	1	[83]
Hap_47	1	[84]
Hap_48	1	[85]
Hap_49	1	[86]
Hap_50	1	[87]
Hap_51	1	[88]
Hap_52	85	[90 161-164 204 207 209-211 213-215 219 221 224-226 231 236 243-250 252-254 259 261 264-267 269-270 272-286 289-296 300 303-304 336 340 344 349 355-357 362 365 368 370 373 375 380-384 396-397]
Hap_53	173	[91 145-160 165-203 205-206 208 212 216-218 220 222-223 227-230 232-235 237-242 251 255-258 260 262-263 268 271 287-288 297-298 301-302 305-335 337-339 341-343 345-348 350-354 358-361 363-364 366-367 369 371-372 374 376-379 385-395 398-401]
Hap_54	1	[92]
Hap_55	1	[93]
Hap_56	1	[94]
Hap_57	1	[95]
Hap_58	1	[96]
Hap_59	2	[97-98]
Hap_60	2	[99 106]
Hap_61	1	[100]
Hap_62	3	[101-102 105]
Hap_63	1	[103]
Hap_64	1	[104]
Hap_65	1	[107]
Hap_66	2	[108 132]
Hap_67	1	[110]
Hap_68	1	[111]
Hap_69	2	[112 449]
Hap_70	1	[113]
Hap_71	1	[114]
Hap_72	1	[115]
Hap_73	1	[116]
Hap_74	1	[117]
Hap_75	5	[118 120-123]
Hap_76	1	[119]
Hap_77	1	[126]
Hap_78	3	[127 433 459]
Hap_79	5	[128 131 133 139 144]
Hap_80	1	[129]
Hap_81	1	[130]
Hap_82	1	[134]
Hap_83	1	[138]
Hap_84	1	[140]
Hap_85	1	[141]
Hap_86	1	[143]
Hap_87	1	[299]
Hap_88	1	[406]
Hap_89	1	[407]
Hap_90	2	[408 432]
Hap_91	1	[409]
Hap_92	1	[410]
Hap_93	1	[414]
Hap_94	1	[422]
Hap_95	1	[428]
Hap_96	1	[434]
Hap_97	1	[435]
Hap_98	1	[436]
Hap_99	2	[442 444]
Haplotype	Number of Taxa	Taxa names
Hap_1	1	[AM491624_1_Mesorhizobium_tamadayense_partial_nodC_gene_for_N_acetylglucosaminyltransferase_strain_Ala_3]
Hap_2	8	[AP023247_1_Mesorhizobium_sp__131_2_1_DNA__complete_genome AP023255_1_Mesorhizobium_sp__131_3_5_plasmid_MesoLj131c2_DNA__complete_genome AP023257_1_Mesorhizobium_sp__L_2_11_DNA__complete_genome BA000012_4_4987591_4988865_Mesorhizobium_japonicum_MAFF303099_DNA_complete_genome MDLH01000001_1_Mesorhizobium_sp__SEMIA_3007_J5_1__whole_genome_shotgun_sequence NZ_AP023247_1_Mesorhizobium_sp__131_2_1_chr…
Hap_3	1	[Bradyrhizobium_japonicum_USDA6_nodC]
Hap_4	1	[CCNB01000012_1_Mesorhizobium_plurifarium_genome_assembly_Mesorhizobium_plurifarium_STM8773_genome_assembly__contig_MPLDJ20_Contig_2__whole_genome_shotgun_sequence]
Hap_5	6	[CP002279_1_Mesorhizobium_opportunistum_WSM2075_chromosome__complete_genome CP002447_1_Mesorhizobium_ciceri_biovar_biserrulae_WSM1271_chromosome__complete_genome CP097252_1_Mesorhizobium_opportunistum_strain_WSM1558_chromosome__complete_genome NC_015675_1_6620971_6622323_Mesorhizobium_opportunistum_WSM2075_complete_sequence_nodc NC_019973_1_5995260_5996612_Mesorhizobium_australicum_WSM2073_comple…
Hap_6	9	[CP015062_1_Mesorhizobium_ciceri_strain_CC1192_chromosome__complete_genome CP034779_1_Mesorhizobium_sp__M7A_F_Ce_TU_012_03_2_1_chromosome CP121354_1_Mesorhizobium_sp__WSM4904_chromosome__complete_genome CP121355_1_Mesorhizobium_sp__WSM4906_chromosome__complete_genome CP122440_1_Mesorhizobium_sp__WSM4875_chromosome__complete_genome GCF_002294725_WSM4313 NZ_CP121354_1_Mesorhizobium_sp__WSM4904_chro…
Hap_7	1	[CP015064_1_Mesorhizobium_ciceri_biovar_biserrulae_strain_WSM1284_chromosome__complete_genome]
Hap_8	2	[CP021070_1_Mesorhizobium_sp__WSM1497_chromosome__complete_genome Mesorhizobium_sp_B2_6_5_nodC]
Hap_9	2	[CP033334_1_Mesorhizobium_loti_strain_NZP2042_chromosome__complete_genome CP033361_1_Mesorhizobium_erdmanii_strain_NZP2014_chromosome__complete_genome]
Hap_10	1	[CP033364_1_Mesorhizobium_sp__NZP2234_chromosome__complete_genome]
Hap_11	4	[CP033366_1_Mesorhizobium_japonicum_R7A_chromosome__complete_genome CP051772_1_Mesorhizobium_japonicum_R7A_chromosome__complete_genome CP051773_1_Mesorhizobium_japonicum_strain_R7Astar_chromosome__complete_genome CP052769_1_Mesorhizobium_japonicum_strain_R7AstarV2_chromosome__complete_genome]
Hap_12	5	[CP033368_1_Mesorhizobium_loti_strain_SU343_chromosome__complete_genome CP033507_1_Mesorhizobium_jarvisii_strain_ATCC_33669_chromosome__complete_genome KM192343_1_Mesorhizobium_jarvisii_ATCC_33669_N_acetylglucosaminyltransferase_gene_partial_cds LYTL01000012_1_Mesorhizobium_loti_strain_SU343_contig_2__whole_genome_shotgun_sequence LZTH01000012_1_Mesorhizobium_loti_strain_R7ANS__ICEMlSym2037_conti…
Hap_13	19	[CP034443_1_Mesorhizobium_sp__M9A_F_Ca_ET_002_03_1_2_chromosome__complete_genome CP034455_1_Mesorhizobium_sp__M1A_F_Ca_IN_022_06_1_1_chromosome CP088151_1_Mesorhizobium_mediterraneum_strain_R31_chromosome__complete_genome DQ407293_1_Mesorhizobium_mediterraneum_strain_UPM_Ca36_NodC_gene_partial_cds MT237331_1_Mesorhizobium_mediterraneum_strain_R31_nodulation_protein_C__nodC__gene__complete_cds NZ_…
Hap_14	23	[CP034445_1_Mesorhizobium_sp__M2A_F_Ca_ET_043_02_1_1_chromosome__complete_genome CP034446_1_Mesorhizobium_sp__M2A_F_Ca_ET_043_05_1_1_chromosome__complete_genome CP034450_1_Mesorhizobium_sp__M4B_F_Ca_ET_058_02_1_1_chromosome CP034451_1_Mesorhizobium_sp__M3A_F_Ca_ET_080_04_2_1_chromosome__complete_genome CP034454_1_Mesorhizobium_sp__M8A_F_Ca_ET_057_01_1_1_chromosome CP088147_1_Mesorhizobium_ciceri_…
Hap_15	1	[CP034452_1_Mesorhizobium_sp__M6A_T_Cr_TU_016_01_1_1_chromosome]
Hap_16	1	[CP048406_1_Mesorhizobium_sp__AA22_chromosome__complete_genome]
Hap_17	2	[CP050295_1_Mesorhizobium_loti_strain_582_plasmid_p_1__complete_sequence CP050299_1_Mesorhizobium_huakuii_strain_583_plasmid_p_1__complete_sequence]
Hap_18	2	[CP100469_1_Mesorhizobium_sp__C089B_chromosome NZ_CP100469_1_Mesorhizobium_sp__C089B_chromosome]
Hap_19	2	[CP100471_1_Mesorhizobium_sp__C416B_chromosome CP100473_1_Mesorhizobium_sp__C395A_chromosome]
Hap_20	1	[CP100472_1_Mesorhizobium_sp__C399B_chromosome__complete_genome]
Hap_21	2	[CP100474_1_Mesorhizobium_sp__C374B_chromosome CP100475_1_Mesorhizobium_sp__C372A_chromosome__complete_genome]
Hap_22	1	[CP100476_1_Mesorhizobium_sp__C120A_chromosome__complete_genome]
Hap_23	1	[DQ311092_1_Mesorhizobium_albiziae_strain_CCBAU_61158_nodulation_protein_C_gene_partial_cds]
Hap_24	1	[DQ450937_1_Mesorhizobium_chacoense_isolate_LMG_19008_chitin_synthase_gene_partial_cds]
Hap_25	2	[DQ450939_1_Mesorhizobium_loti_isolate_NZP_2213_chitin_synthase_gene_partial_cds KM192344_1_Mesorhizobium_erdmanii_USDA_3471_N_acetylglucosaminyltransferase_gene_partial_cds]
Hap_26	1	[EF050784_1_Mesorhizobium_gobiense_strain_CCBAU_83330_N_acetylglucosaminyltransferase_gene_partial_cds]
Hap_27	1	[EF050785_1_Mesorhizobium_sp__CCBAU_83509_N_acetylglucosaminyltransferase__nodC__gene__partial_cds]
Hap_28	2	[EF050786_1_Mesorhizobium_tarimense_strain_CCBAU_83306_N_acetylglucosaminyltransferase_gene_partial_cds EF549524_1_Mesorhizobium_gobiense_strain_CCBAU_83346_N_acetylglucosaminyltransferase__nodC__gene__partial_cds]
Hap_29	3	[EF153409_1_Mesorhizobium_amorphae_strain_CCBAU_45224_N_acetylglucosaminyltransferase__nodC__gene__partial_cds EF153410_1_Mesorhizobium_huakuii_strain_CCBAU_25056_N_acetylglucosaminyltransferase__nodC__gene__partial_cds EU177603_1_Mesorhizobium_huakuii_strain_CCBAU_25062_nodulation_protein_C__nodC__gene__partial_cds]
Hap_30	1	[EF373052_1_Mesorhizobium_sp__Mad_1_N_acetylglucosaminyltransferase__nodC__gene__partial_cds]
Hap_31	1	[EF549514_1_Mesorhizobium_tarimense_strain_CCBAU_83321_N_acetylglucosaminyltransferase__nodC__gene__partial_cds]
Hap_32	4	[EU130395_2_Mesorhizobium_temperatum_strain_SDW_018_N_acetylglucosaminyltransferase_gene_partial_cds EU418403_1_Mesorhizobium_temperatum_strain_CCBAU_01545_N_acetylglucosaminyltransferase__nodC__gene__partial_cds EU687480_1_Mesorhizobium_sp__CCBAU_01409_N_acetylglucosaminyltransferase__nodC__gene__partial_cds EU753423_1_Mesorhizobium_temperatum_culture_collection_CCBAU_01541_N_acetylglucosaminylt…
Hap_33	1	[EU130405_2_Mesorhizobium_caraganae_strain_CCBAU_11299_N_acetylglucosaminyltransferase_gene_partial_cds]
Hap_34	1	[EU418392_1_Mesorhizobium_amorphae_strain_CCBAU_01118_N_acetylglucosaminyltransferase__nodC__gene__partial_cds]
Hap_35	1	[EU418400_1_Mesorhizobium_sp__CCBAU_11166_N_acetylglucosaminyltransferase__nodC__gene__partial_cds]
Hap_36	1	[EU418401_1_Mesorhizobium_sp__CCBAU_73184_N_acetylglucosaminyltransferase__nodC__gene__partial_cds]
Hap_37	6	[EU418402_1_Mesorhizobium_sp__CCBAU_25282_N_acetylglucosaminyltransferase__nodC__gene__partial_cds EU418404_1_Mesorhizobium_silamurunense_strain_CCBAU_01550_N_acetylglucosaminyltransferase_gene_partial_cds EU418404_1_Mesorhizobium_silamurunense_strain_CCBAU_01550_N_acetylglucosaminyltransferase__nodC__gene__partial_cds EU418405_1_Mesorhizobium_amorphae_strain_CCBAU_25288_N_acetylglucosaminyltrans…
Hap_38	1	[EU418406_1_Mesorhizobium_silamurunense_strain_CCBAU_25300_N_acetylglucosaminyltransferase__nodC__gene__partial_cds]
Hap_39	1	[EU687479_1_Mesorhizobium_sp__CCBAU_01405_N_acetylglucosaminyltransferase__nodC__gene__partial_cds]
Hap_40	2	[EU687481_1_Mesorhizobium_sp__CCBAU_01461_N_acetylglucosaminyltransferase__nodC__gene__partial_cds EU687482_1_Mesorhizobium_sp__CCBAU_01477_N_acetylglucosaminyltransferase__nodC__gene__partial_cds]
Hap_41	1	[EU687483_1_Mesorhizobium_sp__CCBAU_03254_N_acetylglucosaminyltransferase_like__nodC__gene__partial_sequence]
Hap_42	1	[EU687485_1_Mesorhizobium_sp__CCBAU_03299_N_acetylglucosaminyltransferase__nodC__gene__partial_cds]
Hap_43	1	[EU687486_1_Mesorhizobium_sp__CCBAU_65318_N_acetylglucosaminyltransferase__nodC__gene__partial_cds]
Hap_44	1	[EU687488_1_Mesorhizobium_sp__CCBAU_65328_N_acetylglucosaminyltransferase__nodC__gene__partial_cds]
Hap_45	1	[EU687489_1_Mesorhizobium_sp__CCBAU_65333_N_acetylglucosaminyltransferase__nodC__gene__partial_cds]
Hap_46	1	[EU722486_1_Mesorhizobium_alhagi_CCNWXJ12_2_NodC_gene_partial_cds]
Hap_47	1	[EU722491_1_Mesorhizobium_camelthorni_CCNWXJ40_4_NodC_gene_partial_cds]
Hap_48	1	[EU748931_1_Mesorhizobium_intechi_BD68_NodC_gene_partial_cds]
Hap_49	1	[EU753420_1_Mesorhizobium_septentrionale_culture_collection_CCBAU_03133_N_acetylglucosaminyltransferase__nodC__gene__partial_cds]
Hap_50	1	[EU753421_1_Mesorhizobium_septentrionale_culture_collection_CCBAU_03074_N_acetylglucosaminyltransferase__nodC__gene__partial_cds]
Hap_51	1	[EU753422_1_Mesorhizobium_septentrionale_culture_collection_CCBAU_01552_N_acetylglucosaminyltransferase__nodC__gene__partial_cds]
Hap_52	85	[EU849563_1_Mesorhizobium_robiniae_strain_CCNWYC_115_NodC_gene_partial_cds MH787225_1_Mesorhizobium_robiniae_strain_CCNWYC_115_N_acetylglucosaminyltransferase__nodC__gene__partial_cds MH787227_1_Mesorhizobium_amorphae_strain_G22_N_acetylglucosaminyltransferase__nodC__gene__partial_cds MH787229_1_Mesorhizobium_amorphae_strain_G37_N_acetylglucosaminyltransferase__nodC__gene__partial_cds MH787230_1_…
Hap_53	173	[EU849564_1_Mesorhizobium_amorphae_strain_CCNWYC116_NodC_gene_partial_cds_notTypestrain MH787208_1_Mesorhizobium_ciceri_strain_B17_N_acetylglucosaminyltransferase__nodC__gene__partial_cds MH787210_1_Mesorhizobium_amorphae_strain_B19_N_acetylglucosaminyltransferase__nodC__gene__partial_cds MH787211_1_Mesorhizobium_huakuii_strain_B2_N_acetylglucosaminyltransferase__nodC__gene__partial_cds MH787212_…
Hap_54	1	[GCA_037179725.1_Nodulation_protein_C_Mesorhizobium_sp_Cs1321R2N1]
Hap_55	1	[GCA_037179585.1_Nodulation_protein_C_Mesorhizobium_sp_Cs1330R2N1Ts]
Hap_56	1	[GCA_037179655.1_Nodulation_protein_C_Mesorhizobium_sp_Cs1299R1NI]
Hap_57	1	[GCA_0371796251_Nodulation_protein_C_Mesorhizobium_sp_Cs1299R1N3]
Hap_58	1	[GCA_037179605.1_Nodulation_protein_ C_Mesohizobium_sp_Ld1326N3Ts]
Hap_59	2	[FJ745283_1_Mesorhizobium_plurifarium_strain_ORS_1032_nodulation_protein_C_gene_partial_cds FJ745283_1_Mesorhizobium_plurifarium_strain_ORS_1032_nodulation_protein_C__nodC__gene__partial_cds]
Hap_60	2	[FJ745284_1_Mesorhizobium_plurifarium_strain_ORS_1096_nodulation_protein_C__nodC__gene__partial_cds FJ745291_1_Mesorhizobium_sp__ORS_3404_nodulation_protein_C__nodC__gene__partial_cds]
Hap_61	1	[FJ745285_1_Mesorhizobium_sp__ORS_3324_nodulation_protein_C__nodC__gene__partial_cds]
Hap_62	3	[FJ745286_1_Mesorhizobium_sp__ORS_3355_nodulation_protein_C__nodC__gene__partial_cds FJ745287_1_Mesorhizobium_sp__ORS_3356_nodulation_protein_C__nodC__gene__partial_cds FJ745290_1_Mesorhizobium_sp__ORS_3369_nodulation_protein_C__nodC__gene__partial_cds]
Hap_63	1	[FJ745288_1_Mesorhizobium_sp__ORS_3359_nodulation_protein_C__nodC__gene__partial_cds]
Hap_64	1	[FJ745289_1_Mesorhizobium_sp__ORS_3365_nodulation_protein_C__nodC__gene__partial_cds]
Hap_65	1	[FM203320_1_Mesorhizobium_olivaresii_partial_nodC_gene_for_N_acetylglucosaminyltransferase_type_strain_CPS13T]
Hap_66	2	[FTPD01000017_1_Mesorhizobium_sp__STM_4891_genome_assembly__contig__BQ8794_Contig_24__whole_genome_shotgun_sequence KU984252_1_Mesorhizobium_prunaredense_strain_STM4891_chitooligosaccharide_synthase_gene_complete_cds]
Hap_67	1	[GQ847995_1_Mesorhizobium_shonense_strain_AC39a_nodC_gene_partial_sequence]
Hap_68	1	[GU433570_1_Bradyrhizobium_canariense_CCBAU51257]
Hap_69	2	[HQ316752_1_Mesorhizobium_muleiense_strain_CCBAU_83963_N_acetylglucosaminyltransferase_gene_partial_cds SAPQ01000028_1_MAG__Mesorhizobium_sp__isolate_N_Ca_IN_009_08_1_NODE_28_length_89160_cov_23_128220__whole_genome_shotgun_sequence]
Hap_70	1	[HQ324646_1_Mesorhizobium_norvegicum_10_2_2_N_acetylglucosaminyltransferase_gene_partial_cds]
Hap_71	1	[JN129438_1_Mesorhizobium_sangaii_strain_SCAU7_N_acetylglucosaminyltransferase_gene_partial_cds]
Hap_72	1	[JQ339881_1_Mesorhizobium_qingshengii_strain_CCBAU_33460_N_acetylglucosaminyltransferase_gene_partial_cds]
Hap_73	1	[JQ963091_1_Mesorhizobium_carmichaelinearum_ICMP_18942_N_acetylglucosaminyltransferase_gene_partial_cds]
Hap_74	1	[KC237556_1_Mesorhizobium_waimense_strain_ICMP_19557_N_acetylglucosaminyltransferase_gene_partial_cds]
Hap_75	5	[KC237566_1_Mesorhizobium_kowhaii_strain_ICMP_19512_N_acetylglucosaminyltransferase_gene_partial_cds KC237578_1_Mesorhizobium_calcicola_strain_ICMP_19560_N_acetylglucosaminyltransferase_gene_partial_cds KC237582_1_Mesorhizobium_newzealandense_strain_ICMP_19545_N_acetylglucosaminyltransferase_gene_partial_cds KC237585_1_Mesorhizobium_waitakense_strain_ICMP_19523_N_acetylglucosaminyltransferase_gen…
Hap_76	1	[KC237569_1_Mesorhizobium_cantuariense_strain_ICMP_19515_N_acetylglucosaminyltransferase_gene_partial_cds]
Hap_77	1	[KP219159_1_Mesorhizobium_sp__SCAUd6_N_acetylglucosaminyltransferase__nodC__gene__partial_cds]
Hap_78	3	[KP251785_1_Mesorhizobium_tianshanense_strain_CCBAU_3306_N_acetylglucosaminyltransferase_NodC_gene_partial_cds NZ_VLKT01000047_1_Mesorhizobium_tianshanense_strain_CGMCC_1_2546_IQ26DRAFT_scaffold00047_47__whole_genome_shotgun_sequence VLKT01000047_1_Mesorhizobium_tianshanense_strain_CGMCC_1_2546_IQ26DRAFT_scaffold00047_47__whole_genome_shotgun_sequence]
Hap_79	5	[KP251786_1_Mesorhizobium_metallidurans_STM_2683_strain_LMG_24485_N_acetylglucosaminyltransferase_NodC_gene_partial_cds KU984251_1_Mesorhizobium_delmotii_strain_STM4623_chitooligosaccharide_synthase_gene_complete_cds KX225494_1_Mesorhizobium_metallidurans_chitooligosaccharide_synthase__nodC__gene__complete_cds Mesorhizobium_escarrei_STM5069 Mesorhizobium_ventifaucium_STM4922]
Hap_80	1	[KP251787_1_Mesorhizobium_septentrionale_strain_SDW_014_N_acetylglucosaminyltransferase_NodC_gene_partial_cds]
Hap_81	1	[KR514315_1_Mesorhizobium_acaciae_strain_RITF741_N_acetylglucosaminyltransferase_gene_partial_cds]
Hap_82	1	[KX943563_1_Mesorhizobium_helmanticense_strain_CSLC115N_N_acetylglucosaminyltransferase_NodC_gene_partial_cds]
Hap_83	1	[PRJNA935254_Mesorhizobium_abyssiniceae_LMG26967_nodC- this study]
Hap_84	1	[Mesorhizobium_hawassense_AC99b_nodC]
Hap_85	1	[Mesorhizobium_onobrychidis_OM4]
Hap_86	1	[Mesorhizobium_sp_WSM3626_nodC]
Hap_87	1	[MH787370_1_Mesorhizobium_loti_strain_KY8_N_acetylglucosaminyltransferase__nodC__gene__partial_cds]
Hap_88	1	[NPKH01000001_1_214287_215612_Mesorhizobium_wenxiniae_strain_WYCCWR_10195_scaffold12_whole_genome_shotgun_sequence]
Hap_89	1	[NSFR01000004_1_Mesorhizobium_loti_strain_R7ANSx3859_contig_4__whole_genome_shotgun_sequence]
Hap_90	2	[NSGB01000001_1_Mesorhizobium_sp__WSM3868_contig_1__whole_genome_shotgun_sequence NZ_NSGB01000001_1_Mesorhizobium_sp__WSM3868_contig_1__whole_genome_shotgun_sequence]
Hap_91	1	[NSGE01000002_1_Mesorhizobium_sp__WSM3862_contig_2__whole_genome_shotgun_sequence]
Hap_92	1	[NWQG01000093_1_43911_45185_Mesorhizobium_sanjuanii_strain_BSA136_contig00093_whole_genome_shotgun_sequence_nodc]
Hap_93	1	[NZ_AP024109_1_Mesorhizobium_sp__J8_chromosome__complete_genome]
Hap_94	1	[NZ_JACDTY010000002_1_24315_25667_Mesorhizobium_neociceri_strain_CCANP35_nodc_whole_genome_shotgun_sequence]
Hap_95	1	[NZ_JARIXY010000018_1_Mesorhizobium_sp__P16_1_contig00018__whole_genome_shotgun_sequence]
Hap_96	1	[OL449085_1_Mesorhizobium_sp__strain_ORM_8_1_N_acetylglucosaminyltransferase__nodC__gene__partial_cds]
Hap_97	1	[OL449086_1_Mesorhizobium_sp__strain_ORM_13_1_N_acetylglucosaminyltransferase__nodC__gene__partial_cds]
Hap_98	1	[QMBQ01000012_1_c100909_99566_Mesorhizobium_atlanticum_strain_CNPSo_3140_scaffold_11_whole_genome_shotgun_sequence_nodc]
Hap_99	2	[SAJA01000006_1_MAG__Mesorhizobium_sp__isolate_N_Ca_ET_102_02_1_NODE_6_length_353889_cov_35_982248__whole_genome_shotgun_sequence SAKW01000011_1_MAG__Mesorhizobium_sp__isolate_N_Ca_ET_036_03_1_NODE_11_length_192072_cov_42_149497__whole_genome_shotgun_sequence]

## Sheet: Supplementary Table S7
Supplementary Table S7 nodA haplotype allocations of all the isolates considered in this study and all nodA genes published including Bradyrhizobium japonicum USDA6 and Bradyrhizobium canariense BTA-1 as outgroups. A total of 584 sequences were used to generate 120 haplotypes.
Haplotype	Number of Taxa	Taxa number
Hap_1	1	[1]
Hap_2	2	[2 157]
Hap_3	46	[3-6 144 149-150 152-154 156 158-167 169-171 185-194 198-200 204 222-227 244-245]
Hap_4	8	[7 196-197 201-203 205-206]
Hap_5	54	[8-10 145-148 151 155 168 172-178 180-182 184 195 207-221 228-238 240-243 246 469]
Hap_6	1	[11]
Hap_7	2	[12 72]
Hap_8	1	[13]
Hap_9	3	[14 41 463]
Hap_10	1	[15]
Hap_11	2	[16 464]
Hap_12	3	[17 566 568]
Hap_13	2	[18 28]
Hap_14	19	[19-20 25 27 29-31 34 43 561 563-565 575-580]
Hap_15	2	[21-22]
Hap_16	1	[23]
Hap_17	1	[24]
Hap_18	12	[26 35 562 567 569-574 582-583]
Hap_19	8	[32-33 36 44 54-56 581]
Hap_20	1	[37]
Hap_21	1	[38]
Hap_22	2	[39 466]
Hap_23	1	[40]
Hap_24	1	[42]
Hap_25	1	[45]
Hap_26	1	[46]
Hap_27	1	[47]
Hap_28	1	[48]
Hap_29	1	[49]
Hap_30	3	[50-52]
Hap_31	1	[53]
Hap_32	1	[57]
Hap_33	1	[58]
Hap_34	1	[59]
Hap_35	1	[60]
Hap_36	1	[61]
Hap_37	1	[62]
Hap_38	1	[63]
Hap_39	2	[64-65]
Hap_40	3	[66 69-70]
Hap_41	1	[67]
Hap_42	1	[68]
Hap_43	1	[71]
Hap_44	5	[73 138 142 250 258]
Hap_45	2	[74 105]
Hap_46	1	[75]
Hap_47	1	[76]
Hap_48	1	[77]
Hap_49	1	[78]
Hap_50	1	[79]
Hap_51	1	[80]
Hap_52	1	[81]
Hap_53	1	[82]
Hap_54	1	[83]
Hap_55	3	[84-86]
Hap_56	1	[87]
Hap_57	2	[88 90]
Hap_58	1	[89]
Hap_59	1	[91]
Hap_60	1	[92]
Hap_61	1	[93]
Hap_62	1	[94]
Hap_63	2	[95-96]
Hap_64	1	[97]
Hap_65	1	[98]
Hap_66	1	[99]
Hap_67	1	[100]
Hap_68	1	[101]
Hap_69	1	[102]
Hap_70	1	[103]
Hap_71	1	[104]
Hap_72	1	[106]
Hap_73	1	[107]
Hap_74	1	[108]
Hap_75	1	[109]
Hap_76	1	[110]
Hap_77	1	[111]
Hap_78	4	[112 120-122]
Hap_79	2	[113-114]
Hap_80	2	[115 118]
Hap_81	1	[116]
Hap_82	2	[117 119]
Hap_83	1	[123]
Hap_84	1	[124]
Hap_85	1	[125]
Hap_86	5	[126-130]
Hap_87	1	[131]
Hap_88	2	[132 134]
Hap_89	2	[133 140]
Hap_90	1	[135]
Hap_91	1	[136]
Hap_92	1	[137]
Hap_93	1	[139]
Hap_94	1	[141]
Hap_95	1	[143]
Hap_96	1	[179]
Hap_97	1	[183]
Hap_98	1	[239]
Hap_99	2	[247-248]
Hap_100	1	[249]
Hap_101	1	[251]
Hap_102	2	[252 511]
Hap_103	1	[253]
Hap_104	1	[254]
Hap_105	1	[255]
Hap_106	1	[256]
Hap_107	1	[257]
Hap_108	172	[259-264 266-289 291-311 313-318 322-324 326-328 330-335 337-341 343-349 351-356 358 360-364 366-370 372 374-379 388-395 397 422-423 427 462 467 470 474-475 477-481 483-492 494-495 497-503 518-523 525-529 535-548 559]
Hap_109	112	[265 290 312 319-321 325 329 336 342 350 357 359 365 371 373 380-387 396 398-421 424 426 428-461 468 471-473 476 482 493 496 504-510 512-517 524 530-534]
Hap_110	1	[425]
Hap_111	1	[465]
Hap_112	1	[549]
Hap_113	2	[550-551]
Hap_114	2	[552 554]
Hap_115	1	[553]
Hap_116	2	[555-556]
Hap_117	1	[557]
Hap_118	1	[558]
Hap_119	1	[560]
Hap_120	1	[584]
Haplotype	Number of Taxa	Taxa names
Hap_1	1	[Bradyrhizobium_japonicum_USDA6T_contig_NC_017249_1_nodA]
Hap_2	2	[AP023242_1_Mesorhizobium_sp__113_1_2_DNA__complete_genome LC376384_1_Mesorhizobium_sp__113_1_2_nodA_gene_for_N_acyltransferase__partial_cds]
Hap_3	46	[AP023243_1_Mesorhizobium_sp__113_3_3_DNA__complete_genome AP023246_1_Mesorhizobium_sp__113_3_9_DNA__complete_genome AP023247_1_Mesorhizobium_sp__131_2_1_DNA__complete_genome AP023249_1_Mesorhizobium_sp__131_2_5_DNA__complete_genome LC376371_1_Mesorhizobium_sp__107_1_4_nodA_gene_for_N_acyltransferase__partial_cds LC376376_1_Mesorhizobium_sp__108_3_3_nodA_gene_for_N_acyltransferase__partial_cds LC…
Hap_4	8	[AP023255_1_Mesorhizobium_sp__131_3_5_plasmid_MesoLj131c2_DNA__complete_genome LC376424_1_Mesorhizobium_sp__131_1_5_nodA_gene_for_N_acyltransferase__partial_cds LC376425_1_Mesorhizobium_sp__131_1_6_nodA_gene_for_N_acyltransferase__partial_cds LC376429_1_Mesorhizobium_sp__131_3_11_nodA_gene_for_N_acyltransferase__partial_cds LC376430_1_Mesorhizobium_sp__131_3_4_nodA_gene_for_N_acyltransferase__par…
Hap_5	54	[AP023257_1_Mesorhizobium_sp__L_2_11_DNA__complete_genome AP023262_1_Mesorhizobium_sp__L_8_3_DNA__complete_genome AP023263_1_Mesorhizobium_sp__L_8_10_DNA__complete_genome LC376372_1_Mesorhizobium_sp__107_2_3_nodA_gene_for_N_acyltransferase__partial_cds LC376373_1_Mesorhizobium_sp__108_1_3_nodA_gene_for_N_acyltransferase__partial_cds LC376374_1_Mesorhizobium_sp__108_2_2_nodA_gene_for_N_acyltransfe…
Hap_6	1	[CP033361_1_Mesorhizobium_erdmanii_strain_NZP2014_chromosome__complete_genome]
Hap_7	2	[CP033364_1_Mesorhizobium_sp__NZP2234_chromosome__complete_genome FN436267_1_Mesorhizobium_metallidurans_partial_nodA_gene_for_acyltransferase__strain_STM3445]
Hap_8	1	[CP033365_1_Mesorhizobium_sp__NZP2298_chromosome__complete_genome]
Hap_9	3	[CP033366_1_Mesorhizobium_japonicum_R7A_chromosome__complete_genome CP051772_1_Mesorhizobium_japonicum_R7A_chromosome__complete_genome CP033367_1_Mesorhizobium_loti_R88b_chromosome__complete_genome]
Hap_10	1	[CP033507_1_c6407180_6406587_Mesorhizobium_jarvisii_strain_ATCC_33669_chromosome_complete_genome_noda]
Hap_11	2	[CP033507_1_Mesorhizobium_jarvisii_strain_ATCC_33669_chromosome__complete_genome CP033368_1_Mesorhizobium_loti_strain_SU343_chromosome__complete_genome]
Hap_12	3	[CP034443_1_Mesorhizobium_sp__M9A_F_Ca_ET_002_03_1_2_chromosome__complete_genome SAJA01000006_1_MAG__Mesorhizobium_sp__isolate_N_Ca_ET_102_02_1_NODE_6_length_353889_cov_35_982248__whole_genome_shotgun_sequence SAKW01000011_1_MAG__Mesorhizobium_sp__isolate_N_Ca_ET_036_03_1_NODE_11_length_192072_cov_42_149497__whole_genome_shotgun_sequence]
Hap_13	2	[CP034444_1_Mesorhizobium_sp__M1D_F_Ca_ET_043_01_1_1_chromosome__complete_genome CP034449_1_Mesorhizobium_sp__M2A_F_Ca_ET_046_03_2_1_chromosome__complete_genome]
Hap_14	19	[CP034444_1_Mesorhizobium_sp__M1D_F_Ca_ET_043_01_1_1_chromosome__complete_genome CP034445_1_Mesorhizobium_sp__M2A_F_Ca_ET_043_02_1_1_chromosome__complete_genome CP034446_1_Mesorhizobium_sp__M2A_F_Ca_ET_043_05_1_1_chromosome__complete_genome CP034448_1_Mesorhizobium_sp__M1B_F_Ca_ET_045_04_1_1_chromosome__complete_genome CP034449_1_Mesorhizobium_sp__M2A_F_Ca_ET_046_03_2_1_chromosome__complete_genom…
Hap_15	2	[CP002447_1_Mesorhizobium_ciceri_biovar_biserrulae_WSM1271_chromosome__complete_genome CP002279_1_Mesorhizobium_opportunistum_WSM2075_chromosome__complete_genome]
Hap_16	1	[CP003358_1_5988732_5989322_Mesorhizobium_australicum_WSM2073]
Hap_17	1	[CCNB01000012_1_Mesorhizobium_plurifarium_genome_assembly_Mesorhizobium_plurifarium_STM8773_genome_assembly__contig_MPLDJ20_Contig_2__whole_genome_shotgun_sequence]
Hap_18	12	[CP034447_1_Mesorhizobium_sp__M1E_F_Ca_ET_045_02_1_1_chromosome__complete_genome CP034455_1_Mesorhizobium_sp__M1A_F_Ca_IN_022_06_1_1_chromosome RZSO01000014_1_Mesorhizobium_sp__M1A_F_Ca_IN_020_30_1_1_NODE_14_length_107701_cov_6_5393__whole_genome_shotgun_sequence SAKB01000026_1_MAG__Mesorhizobium_sp__isolate_N_Ca_ET_018_03_1_NODE_26_length_95731_cov_22_803922__whole_genome_shotgun_sequence SAMX01…
Hap_19	8	[CP034452_1_Mesorhizobium_sp__M6A_T_Cr_TU_016_01_1_1_chromosome CP034453_1_Mesorhizobium_sp__M7D_F_Ca_US_005_01_1_1_chromosome CP034779_1_Mesorhizobium_sp__M7A_F_Ce_TU_012_03_2_1_chromosome CP088151_1_Mesorhizobium_mediterraneum_strain_R31_chromosome__complete_genome CP121354_1_Mesorhizobium_sp__WSM4904_chromosome__complete_genome CP121355_1_Mesorhizobium_sp__WSM4906_chromosome__complete_genome C…
Hap_20	1	[CP048406_1_Mesorhizobium_sp__AA22_chromosome__complete_genome]
Hap_21	1	[CP048406_1_Mesorhizobium_sp__AA22_chromosome__complete_genome]
Hap_22	2	[CP050299_1_Mesorhizobium_huakuii_strain_583_plasmid_p_1__complete_sequence CP050295_1_Mesorhizobium_loti_strain_582_plasmid_p_1__complete_sequence]
Hap_23	1	[CP051293_1_Mesorhizobium_sp__NZP2077_chromosome__complete_genome]
Hap_24	1	[CP062229_1_Mesorhizobium_onobrychidis_strain_OM4_chromosome__complete_genome]
Hap_25	1	[CP097252_1_Mesorhizobium_opportunistum_strain_WSM1558_chromosome__complete_genome]
Hap_26	1	[CP100469_1_Mesorhizobium_sp__C089B_chromosome]
Hap_27	1	[CP100471_1_Mesorhizobium_sp__C416B_chromosome]
Hap_28	1	[CP100472_1_Mesorhizobium_sp__C399B_chromosome__complete_genome]
Hap_29	1	[CP100473_1_Mesorhizobium_sp__C395A_chromosome]
Hap_30	3	[CP100474_1_Mesorhizobium_sp__C374B_chromosome CP100475_1_Mesorhizobium_sp__C372A_chromosome__complete_genome CP100476_1_Mesorhizobium_sp__C120A_chromosome__complete_genome]
Hap_31	1	[CP100477_1_Mesorhizobium_opportunistum_strain_C232B_chromosome]
Hap_32	1	[EU722474_1_Mesorhizobium_alhagi_CCNWXJ12_2]
Hap_33	1	[EU722478_1_Mesorhizobium_camelthorni_CCNWXJ40_4]
Hap_34	1	[EU849558_1_Mesorhizobium_robiniae_strain_CCNWYC_115_]
Hap_35	1	[GCA_037179605.1_Nodulation_protein_ A_Mesohizobium_sp_Ld1326N3Ts]
Hap_36	1	[GCA_037179605.1_Nodulation_protein_ A_Mesohizobium_sp_Ld1326N3Ts_nodA591_1]
Hap_37	1	[GCA_037179605.1_Nodulation_protein_ A_Mesohizobium_sp_Ld1326N3Ts_nodA591_2]
Hap_38	1	[FJ745275_1_Mesorhizobium_plurifarium_strain_ORS_1032_]
Hap_39	2	[FJ745276_1_Mesorhizobium_sp__ORS_3324_nodulation_protein_A__nodA__gene__complete_cds FJ745277_1_Mesorhizobium_sp__ORS_3355_nodulation_protein_A__nodA__gene__partial_cds]
Hap_40	3	[FJ745278_1_Mesorhizobium_sp__ORS_3356_nodulation_protein_A__nodA__gene__partial_cds FJ745281_1_Mesorhizobium_sp__ORS_3369_nodulation_protein_A__nodA__gene__partial_cds FJ745282_1_Mesorhizobium_sp__ORS_3404_nodulation_protein_A__nodA__gene__partial_cds]
Hap_41	1	[FJ745279_1_Mesorhizobium_sp__ORS_3359_nodulation_protein_A__nodA__gene__partial_cds]
Hap_42	1	[FJ745280_1_Mesorhizobium_sp__ORS_3365_nodulation_protein_A__nodA__gene__partial_cds]
Hap_43	1	[FN436265_2_Mesorhizobium_metallidurans_nodA_gene_for_acyltransferase__strain_STM2683T]
Hap_44	5	[FTPD01000017_1_Mesorhizobium_sp__STM_4891_genome_assembly__contig__BQ8794_Contig_24__whole_genome_shotgun_sequence KP251741_1_Mesorhizobium_metallidurans_STM_2683_strain_LMG_24485_ KU984256_1_Mesorhizobium_prunaredense_strain_STM4891_acyltransferase__gene_nodA_1_allele_complete_cds Mesorhizobium_escarrei_STM5069 Mesorhizobium_ventifaucium_STM4922]
Hap_45	2	[GCF_000513935_1_contig_NZ_AZUY01000029_1_nodA_1 JN375818_1_Mesorhizobium_sp__WSM3626]
Hap_46	1	[GCF_000513935_1_contig_NZ_AZUY01000029_1_nodA_2]
Hap_47	1	[GCF_000513935_1_contig_NZ_AZUY01000072_1_nodA_3]
Hap_48	1	[GQ167236_1_189_779_Mesorhizobium_albiziae_strain_CCBAU_61158]
Hap_49	1	[GQ847981_1_Mesorhizobium_shonense_strain_AC39a_nodA_gene_partial_sequence]
Hap_50	1	[GU111355_1_Mesorhizobium_amorphae_strain_DBT14_acyltransferase__nodA__gene__partial_cds]
Hap_51	1	[GU111356_1_Mesorhizobium_tianshanense_strain_ZY11_1_acyltransferase__nodA__gene__partial_cds]
Hap_52	1	[GU111357_1_Mesorhizobium_tianshanense_strain_DBT6_3_acyltransferase__nodA__gene__partial_cds]
Hap_53	1	[GU111358_1_Mesorhizobium_alhagi_strain_DBT26_acyltransferase__nodA__gene__partial_cds]
Hap_54	1	[GU111362_1_Mesorhizobium_alhagi_strain_DB7_acyltransferase__nodA__gene__partial_cds]
Hap_55	3	[GU111366_1_Mesorhizobium_tianshanense_strain_ZW10_3_acyltransferase__nodA__gene__partial_cds GU111367_1_Mesorhizobium_tianshanense_strain_ZW10_1_acyltransferase__nodA__gene__partial_cds GU111368_1_Mesorhizobium_tianshanense_strain_ZW5_3_acyltransferase__nodA__gene__partial_cds]
Hap_56	1	[GU111369_1_Mesorhizobium_alhagi_strain_MQ6_acyltransferase__nodA__gene__partial_cds]
Hap_57	2	[GU111370_1_Mesorhizobium_alhagi_strain_YM18_1_acyltransferase__nodA__gene__partial_cds GU111372_1_Mesorhizobium_alhagi_strain_MQ15_acyltransferase__nodA__gene__partial_cds]
Hap_58	1	[GU111371_1_Mesorhizobium_alhagi_strain_YM13_acyltransferase__nodA__gene__partial_cds]
Hap_59	1	[HM346606_1_Mesorhizobium_sp__PG10_N_acyltransferase__nodA__gene__complete_cds]
Hap_60	1	[JN375804_1_Mesorhizobium_sp__WSM2559_]
Hap_61	1	[JN375805_1_Mesorhizobium_sp__WSM2561_]
Hap_62	1	[JN375806_1_Mesorhizobium_sp__WSM2566_]
Hap_63	2	[JN375807_1_Mesorhizobium_sp__WSM2607_ JN375808_1_Mesorhizobium_sp__WSM2622_]
Hap_64	1	[JN375809_1_Mesorhizobium_sp__WSM3270_]
Hap_65	1	[JN375811_1_Mesorhizobium_sp__WSM3495_]
Hap_66	1	[JN375812_1_Mesorhizobium_sp__WSM3502_]
Hap_67	1	[JN375813_1_Mesorhizobium_sp__WSM3564_]
Hap_68	1	[JN375814_1_Mesorhizobium_sp__WSM3565_]
Hap_69	1	[JN375815_1_Mesorhizobium_sp__WSM3598_]
Hap_70	1	[JN375816_1_Mesorhizobium_sp__WSM3612_]
Hap_71	1	[JN375817_1_Mesorhizobium_sp__WSM3620_]
Hap_72	1	[JN375819_1_Mesorhizobium_sp__WSM3636_]
Hap_73	1	[JN375820_1_Mesorhizobium_sp__WSM3804_]
Hap_74	1	[JN375821_1_Mesorhizobium_sp__WSM3472_]
Hap_75	1	[JN375822_1_Mesorhizobium_sp__WSM3492_]
Hap_76	1	[JN375823_1_Mesorhizobium_sp__WSM3503_]
Hap_77	1	[JN375824_1_Mesorhizobium_sp__WSM3507_]
Hap_78	4	[JN375825_1_Mesorhizobium_sp__WSM3513_ JN375834_1_Mesorhizobium_sp__WSM3917_ JN375835_1_Mesorhizobium_sp__WSM3919_ JN375836_1_Mesorhizobium_sp__WSM3920_]
Hap_79	2	[JN375827_1_Mesorhizobium_sp__WSM3805_ JN375828_1_Mesorhizobium_sp__WSM3806_]
Hap_80	2	[JN375829_1_Mesorhizobium_sp__WSM3891_ JN375832_1_Mesorhizobium_sp__WSM3898_]
Hap_81	1	[JN375830_1_Mesorhizobium_sp__WSM3893_]
Hap_82	2	[JN375831_1_Mesorhizobium_sp__WSM3894_ JN375833_1_Mesorhizobium_sp__WSM3900_]
Hap_83	1	[JQ963065_1_Mesorhizobium_carmichaelinearum_ICMP_18942_]
Hap_84	1	[KC237500_1_Mesorhizobium_waimense_strain_ICMP_19557_]
Hap_85	1	[KC237510_1_Mesorhizobium_cantuariense_strain_ICMP_19515_]
Hap_86	5	[KC237518_2_Mesorhizobium_kowhaii_strain_ICMP_19522_ KC237519_2_Mesorhizobium_calcicola_strain_ICMP_19560_ KC237525_2_Mesorhizobium_newzealandense_strain_ICMP_19547_ KC237526_1_Mesorhizobium_waitakense_strain_ICMP_19523_ KC237537_2_Mesorhizobium_sophorae_strain_ICMP_19535_]
Hap_87	1	[KP251666_1_Mesorhizobium_amorphae_strain_ACCC_19665_]
Hap_88	2	[KP251707_1_Mesorhizobium_loti_strain_CCBAU_01461_notTypestrain KP251732_1_Mesorhizobium_caraganae_strain_CCBAU_11299_]
Hap_89	2	[KP251719_1_Mesorhizobium_tianshanense_strain_CCBAU_3306_ KP251743_1_Mesorhizobium_temperatum_strain_SDW_018_]
Hap_90	1	[KP251733_1_Mesorhizobium_huakuii_strain_CCBAU_65318_notTypstrain]
Hap_91	1	[KP251734_1_Mesorhizobium_shangrilense_strain_CCBAU_65327_]
Hap_92	1	[KP251740_1_Mesorhizobium_gobiense_strain_CCBAU_83330_]
Hap_93	1	[KP251742_1_Mesorhizobium_septentrionale_strain_SDW_014_]
Hap_94	1	[KU984255_1_Mesorhizobium_delmotii_strain_STM4623_]
Hap_95	1	[KY864167_1_Mesorhizobium_zhangyense_nodulation_protein__gene_partial_cds]
Hap_96	1	[LC376406_1_Mesorhizobium_sp__127_12_3_nodA_gene_for_N_acyltransferase__partial_cds]
Hap_97	1	[LC376410_1_Mesorhizobium_sp__128_1_17_nodA_gene_for_N_acyltransferase__partial_cds]
Hap_98	1	[LC376467_1_Mesorhizobium_sp__L_8_11_nodA_gene_for_N_acyltransferase__partial_cds]
Hap_99	2	[LC376475_1_Mesorhizobium_sp__T_1_3_nodA_gene_for_N_acyltransferase__partial_cds LC376476_1_Mesorhizobium_sp__T_1_4_nodA_gene_for_N_acyltransferase__partial_cds]
Hap_100	1	[Mesorhizobium_carmichaelinearum_ICMP18942T]
Hap_101	1	[Mesorhizobium_hawassence_AC99b_Contig_NZ_QMBP01000018_1_nodA]
Hap_102	2	[Mesorhizobium_mediterranneum_USDA3392_contig_NZ_NPKI01000035_1_nodA Mesorhizobium_ciceri_contig_NZ_CP015062_1_nodA_]
Hap_103	1	[Mesorhizobium_neociceri_NZ_JACDTY010000002_1_nodA]
Hap_104	1	[Mesorhizobium_onobrychidis_OM4_nodA]
Hap_105	1	[Mesorhizobium_sp_B2_6_5]
Hap_106	1	[PRJNA935254_Mesorhizobium_abyssiniceae_LMG26967_NODE_35_length_21446_cov_26_542708_nodA_1_this study]
Hap_107	1	[GCA_037179585.1_Nodulation_protein_A_Mesorhizobium_sp_Cs1330R2N1Ts]
Hap_108	172	[MH787579_1_Mesorhizobium_amorphae_strain_GX42_acyltransferase__nodA__gene__partial_cds MH787580_1_Mesorhizobium_amorphae_strain_GX43_acyltransferase__nodA__gene__partial_cds MH787581_1_Mesorhizobium_amorphae_strain_GX44_acyltransferase__nodA__gene__partial_cds MH787582_1_Mesorhizobium_amorphae_strain_GX45_acyltransferase__nodA__gene__partial_cds MH787584_1_Mesorhizobium_amorphae_strain_GX48_acyl…
Hap_109	112	[MH787586_1_Mesorhizobium_amorphae_strain_GX52_acyltransferase__nodA__gene__partial_cds MH787507_1_Mesorhizobium_amorphae_strain_CCNWSX0125_acyltransferase__nodA__gene__partial_cds MH787572_1_Mesorhizobium_amorphae_strain_GX32_acyltransferase__nodA__gene__partial_cds MH787650_1_Mesorhizobium_amorphae_strain_JJ17_acyltransferase__nodA__gene__partial_cds MH787651_1_Mesorhizobium_amorphae_strain_JN3…
Hap_110	1	[MH787736_1_Mesorhizobium_huakuii_strain_TH2_acyltransferase__nodA__gene__partial_cds]
Hap_111	1	[CP033334_1_Mesorhizobium_loti_strain_NZP2042_chromosome__complete_genome]
Hap_112	1	[GCA_037179655.1_Nodulation_protein_A_Mesorhizobium_sp_Cs1299R1NI_nodA]
Hap_113	2	[GCA_0371796251_Nodulation_protein_A_Mesorhizobium_sp_Cs1299R1N3_nodA GCA_037179725.1_Nodulation_protein_A_Mesorhizobium_sp_Cs1321R2N1_nodA]
Hap_114	2	[MT361514_1_Mesorhizobium_sp__strain_PJ_AR25_N_acyltransferase_nodulation_protein__nodA__gene__partial_cds MT411540_1_Mesorhizobium_sp__strain_LL_AP116_N_acyltransferase_nodulation_protein__nodA__gene__partial_cds]
Hap_115	1	[MT411539_1_Mesorhizobium_sp__strain_LL_AP115_N_acyltransferase_nodulation_protein__nodA__gene__partial_cds]
Hap_116	2	[MT411541_1_Mesorhizobium_sp__strain_LL_NL149_N_acyltransferase_nodulation_protein__nodA__gene__partial_cds MT411542_1_Mesorhizobium_sp__strain_LL_NL154_N_acyltransferase_nodulation_protein__nodA__gene__partial_cds]
Hap_117	1	[NPKH01000001_1_213025_213615_Mesorhizobium_wenxiniae_strain_WYCCWR_10195_scaffold12_whole_genome_shotgun_sequence]
Hap_118	1	[PNOT02000138_1_6575_7171_Mesorhizobium_intechi_strain_BD68_x9_345]
Hap_119	1	[RQXT01000061_1_c24648_24070_Mesorhizobium_tamadayense_strain_DSM_28320_61_whole_genome_shotgun_sequence_noda]
Hap_120	1	[Bradyrhizobium_canariense_BTA_1T_contig_NZ_VSST01000033_1_nodA]
